# Supplementary material for: Metabolic plasticity in blast crisis-chronic myeloid leukaemia cells under hypoxia reduces the cytotoxic potency of drugs targeting mitochondria
Source: Discov Oncol. 2022 Jul 8;13:60. doi: 10.1007/s12672-022-00524-y (PMC9270554; doi:10.1007/s12672-022-00524-y)
Supplement: Supplementary file 7 — Additional file7 (XLSX 287 KB) [file 12672_2022_524_MOESM7_ESM.xlsx]

## Sheet: differExpression
Supplemental Table 1 - Mitochondria and cell metabolism-associated genes with differential expression under hypoxia in BC-K562 cells
	logFC	AveExpr	t	P.Value	adj.P.Val	B	SYMBOL	GENE NAME	ENTREZID	Rank
P4HA1	-3.04112	7.19559	-29.1539	6.26387e-08	4.55384e-05	8.89142	P4HA1	prolyl 4-hydroxylase subunit alpha 1	5033	6
ALDOC	-2.50507	7.78188	-24.9687	1.6419e-07	9.4941e-05	8.25363	ALDOC	aldolase, fructose-bisphosphate C	230	7
ALDOA	-1.59691	12.1772	-20.9256	4.90921e-07	0.00017845	7.18126	ALDOA	aldolase, fructose-bisphosphate A	226	12
PGK1	-1.62375	10.1163	-20.5563	5.48086e-07	0.000183873	7.17326	PGK1	phosphoglycerate kinase 1	5230	13
BNIP3L	-2.87962	6.67014	-20.113	6.27189e-07	0.000183873	6.96592	BNIP3L	BCL2 interacting protein 3 like	665	14
P4HA2	-2.50727	5.24968	-17.8109	1.32786e-06	0.000310178	6.25949	P4HA2	prolyl 4-hydroxylase subunit alpha 2	8974	18
BNIP3	-1.94842	7.64399	-17.6136	1.42218e-06	0.000310178	6.24668	BNIP3	BCL2 interacting protein 3	664	19
SLC2A3	-2.17603	6.49824	-17.6778	1.39066e-06	0.000310178	6.23135	SLC2A3	solute carrier family 2 member 3	6515	20
HMGCS1	-2.2254	5.70391	-15.7615	2.81441e-06	0.000362391	5.55112	HMGCS1	3-hydroxy-3-methylglutaryl-CoA synthase 1	3157	31
PKM	-1.19798	9.14619	-14.1856	5.36005e-06	0.000543733	4.80436	PKM	pyruvate kinase M1/2	5315	43
SQSTM1	-2.31615	7.41179	-13.024	9.01401e-06	0.000690012	4.37724	SQSTM1	sequestosome 1	8878	57
MRPL12	1.40435	7.47505	12.4517	1.18359e-05	0.000806693	4.07816	MRPL12	mitochondrial ribosomal protein L12	6182	64
MRPL34	1.49508	6.9601	12.2449	1.30975e-05	0.000852705	4.00578	MRPL34	mitochondrial ribosomal protein L34	64981	66
TOMM5	1.45447	9.12056	12.1166	1.39584e-05	0.000882416	3.76873	TOMM5	translocase of outer mitochondrial membrane 5	401505	72
LDHA	-1.79515	11.5666	-12.4121	1.20662e-05	0.000809738	3.70352	LDHA	lactate dehydrogenase A	3939	76
LDHB	1.03112	10.5225	12.1391	1.38025e-05	0.000882416	3.65497	LDHB	lactate dehydrogenase B	3945	81
SOD2	1.30942	6.18746	11.3888	2.02741e-05	0.000972819	3.58228	SOD2	superoxide dismutase 2	6648	83
MTCH2	1.21076	7.44029	11.2744	2.15427e-05	0.0010203	3.43972	MTCH2	mitochondrial carrier 2	23788	91
MDH2	0.804286	9.76489	11.5616	1.85187e-05	0.000939432	3.39718	MDH2	malate dehydrogenase 2	4191	95
MRPL18	1.07495	7.98814	11.0285	2.45903e-05	0.00106201	3.24663	MRPL18	mitochondrial ribosomal protein L18	29074	101
COA3	1.4111	6.49408	10.6508	3.02946e-05	0.00120631	3.1499	COA3	cytochrome c oxidase assembly factor 3	28958	106
GAPDH	-0.97662	12.8897	-11.6513	1.76769e-05	0.000939432	3.1116	GAPDH	glyceraldehyde-3-phosphate dehydrogenase	2597	107
MRPL4	1.15153	7.10614	10.5362	3.23183e-05	0.00125868	3.0349	MRPL4	mitochondrial ribosomal protein L4	51073	110
PFKFB4	-2.45212	4.92686	-10.3801	3.53276e-05	0.00131708	3.00224	PFKFB4	6-phosphofructo-2-kinase/fructose-2,6-biphosphatase 4	5210	111
MRPS15	1.00555	8.20086	10.5204	3.26077e-05	0.00125871	2.91695	MRPS15	mitochondrial ribosomal protein S15	64960	115
TIMM50	1.15002	6.61561	10.169	3.99269e-05	0.00140452	2.85047	TIMM50	translocase of inner mitochondrial membrane 50	92609	118
GPI	-1.05153	8.77283	-10.2211	3.87312e-05	0.00139625	2.66986	GPI	glucose-6-phosphate isomerase	2821	127
MRPS26	1.71013	6.01791	9.83815	4.85968e-05	0.00155662	2.66908	MRPS26	mitochondrial ribosomal protein S26	64949	128
MRPL20	1.08714	8.53406	10.097	4.1651e-05	0.0014421	2.61486	MRPL20	mitochondrial ribosomal protein L20	55052	133
MRPL16	1.40369	8.00927	9.97045	4.4893e-05	0.00149594	2.59332	MRPL16	mitochondrial ribosomal protein L16	54948	134
HSPA8	0.810007	11.4592	10.4518	3.39073e-05	0.0012953	2.54981	HSPA8	heat shock protein family A (Hsp70) member 8	3312	138
FH	0.78453	8.28088	9.42891	6.24857e-05	0.00180287	2.18983	FH	fumarate hydratase	2271	158
TXNIP	-1.74601	7.29097	-9.16201	7.40056e-05	0.00200933	2.12373	TXNIP	thioredoxin interacting protein	10628	161
NDUFAF3	1.24828	5.96444	8.71073	9.95167e-05	0.00232997	1.91452	NDUFAF3	NADH:ubiquinone oxidoreductase complex assembly factor 3	25915	175
MRPS30	1.03169	6.68934	8.75959	9.63152e-05	0.0022833	1.89817	MRPS30	mitochondrial ribosomal protein S30	10884	178
PRDX3	0.74954	8.6294	9.03457	8.03561e-05	0.00209888	1.87463	PRDX3	peroxiredoxin 3	10935	179
FASN	-1.21742	6.91667	-7.99176	0.000164152	0.00316827	1.28926	FASN	fatty acid synthase	2194	220
MRPL28	0.916263	7.95679	8.04113	0.000158415	0.00311265	1.19865	MRPL28	mitochondrial ribosomal protein L28	10573	230
MRPL46	1.20909	6.21931	7.69025	0.000204815	0.00363201	1.11819	MRPL46	mitochondrial ribosomal protein L46	26589	239
SLC25A39	0.925334	8.27044	7.90886	0.000174328	0.0032667	1.05463	SLC25A39	solute carrier family 25 member 39	51629	243
NDUFS6	1.14021	8.86718	7.91331	0.000173762	0.0032667	0.993494	NDUFS6	NADH:ubiquinone oxidoreductase subunit S6	4726	246
MAP1LC3B	-1.15056	7.65028	-7.47565	0.000240828	0.00408751	0.767829	MAP1LC3B	microtubule associated protein 1 light chain 3 beta	81631	261
GFPT1	-1.01848	5.05943	-7.17898	0.00030321	0.00484469	0.756088	GFPT1	glutamine--fructose-6-phosphate transaminase 1	2673	263
HMGCR	-1.31391	6.87477	-7.10908	0.000320481	0.00502855	0.562108	HMGCR	3-hydroxy-3-methylglutaryl-CoA reductase	3156	283
GLUL	-0.755892	9.74614	-6.97188	0.000357755	0.00523625	0.0833747	GLUL	glutamate-ammonia ligase	2752	321
PHB	1.66194	7.80079	6.68046	0.000454595	0.00623567	0.0660745	PHB	prohibitin	5245	327
NDUFC2	0.591562	7.56882	6.64183	0.000469551	0.00634112	0.033697	NDUFC2	NADH:ubiquinone oxidoreductase subunit C2	4718	332
MRPS7	0.823173	7.48736	6.55353	0.000505894	0.00656758	-0.0343409	MRPS7	mitochondrial ribosomal protein S7	51081	341
MRPL13	0.651396	8.14746	6.61204	0.000481469	0.00641556	-0.0667834	MRPL13	mitochondrial ribosomal protein L13	28998	345
MRPL50	0.701872	7.30946	6.48403	0.000536764	0.00680629	-0.0766042	MRPL50	mitochondrial ribosomal protein L50	54534	347
SLC25A19	1.49253	5.90269	6.26978	0.000646322	0.00764776	-0.116813	SLC25A19	solute carrier family 25 member 19	60386	353
NDUFAF4	0.97369	5.55441	6.22481	0.000672428	0.00782168	-0.12228	NDUFAF4	NADH:ubiquinone oxidoreductase complex assembly factor 4	29078	354
MRPS27	1.13759	6.6019	6.26866	0.000646956	0.00764776	-0.174539	MRPS27	mitochondrial ribosomal protein S27	23107	363
SUCLG1	0.911555	7.97714	6.37931	0.00058742	0.0071404	-0.261771	SUCLG1	succinate-CoA ligase alpha subunit	8802	373
GOT2	1.03973	7.29842	6.20758	0.000682743	0.00784783	-0.335075	GOT2	glutamic-oxaloacetic transaminase 2	2806	383
PRDX2	0.595727	9.30046	6.42715	0.000563635	0.00696481	-0.375526	PRDX2	peroxiredoxin 2	7001	392
MRPL11	1.14255	6.56819	6.04983	0.000786079	0.00855186	-0.385233	MRPL11	mitochondrial ribosomal protein L11	65003	395
MRPS5	0.998461	6.87604	6.06333	0.000776572	0.00852794	-0.413213	MRPS5	mitochondrial ribosomal protein S5	64969	398
ATG13	-0.824706	4.59169	-5.77466	0.0010119	0.00963734	-0.56726	ATG13	autophagy related 13	9776	432
NDUFS3	0.737313	8.25302	6.09702	0.000753409	0.00835273	-0.578548	NDUFS3	NADH:ubiquinone oxidoreductase core subunit S3	4722	435
NDUFA7	0.674067	8.02195	6.0276	0.000802022	0.00859563	-0.619776	NDUFA7	NADH:ubiquinone oxidoreductase subunit A7	4701	441
IDH3B	1.07668	7.50901	5.91779	0.000886384	0.00897078	-0.653697	IDH3B	isocitrate dehydrogenase (NAD(+)) 3 non-catalytic subunit beta	3420	446
MALSU1	0.836732	7.61236	5.93475	0.000872721	0.00891836	-0.656944	MALSU1	mitochondrial assembly of ribosomal large subunit 1	115416	448
CAT	1.12446	6.57048	5.65167	0.00113602	0.0104836	-0.791084	CAT	catalase	847	462
TOMM22	0.861682	7.4841	5.71972	0.00106534	0.00999357	-0.860292	TOMM22	translocase of outer mitochondrial membrane 22	56993	477
NDUFA12	0.57047	8.65198	5.81805	0.000971831	0.00946233	-0.912497	NDUFA12	NADH:ubiquinone oxidoreductase subunit A12	55967	484
ME1	-1.22795	5.47245	-5.43344	0.00140122	0.0118452	-0.91522	ME1	malic enzyme 1	4199	486
SLC25A5	0.444306	10.4364	5.99302	0.000827565	0.00869086	-0.937735	SLC25A5	solute carrier family 25 member 5	292	493
MRPL48	0.660934	7.38121	5.60304	0.0011898	0.0107898	-0.971118	MRPL48	mitochondrial ribosomal protein L48	51642	496
TIMM13	0.957551	6.40961	5.46197	0.00136286	0.0115918	-0.973557	TIMM13	translocase of inner mitochondrial membrane 13	26517	497
logFC	estimate of the log2-fold-change (normoxia vs. hypoxia; negative value indicates increased expression under hypoxia)
AveExpr	average log2-expression for the probe over all samples
t	moderated t-statistic
P.Value	raw p value
adj.P.Val	adjusted p-value or q-value
B	log-odds that the gene is differentially expressed
Rank	Rank in top 500 genes with significant differential expression (normoxia vs. hypoxia)
This output was obtained with lmFit and eBayes functions of limma R package that generate a fitted linear model, followed by the function topTable of the same package that lists DEGs ranked by differential expression [34]

## Sheet: Top2000DEG
Supplemental Table 1 - Top 2000 differentially expressed genes in BC-K562 cells under hypoxia
	logFC	AveExpr	t	P.Value	adj.P.Val	B	SYMBOL	GENE NAME	ENTREZID	Rank
TIMP1	-3.90111	10.6509	-51.145	1.87613e-09	8.18367e-06	12.2576	TIMP1	TIMP metallopeptidase inhibitor 1	7076	1
TMSB10	-2.6687	11.88	-34.8939	2.04376e-08	2.22872e-05	10.4571	TMSB10	thymosin beta 10	9168	2
KRT18	-2.85382	10.9517	-35.1868	1.93994e-08	2.22872e-05	10.4527	KRT18	keratin 18	3875	3
KRT8	-3.42749	10.8262	-35.1759	1.94366e-08	2.22872e-05	10.4337	KRT8	keratin 8	3856	4
DDIT3	-2.68659	8.22805	-31.2343	4.0776e-08	3.5573e-05	9.47975	DDIT3	DNA damage inducible transcript 3	1649	5
P4HA1	-3.04112	7.19559	-29.1539	6.26387e-08	4.55384e-05	8.89142	P4HA1	prolyl 4-hydroxylase subunit alpha 1	5033	6
ALDOC	-2.50507	7.78188	-24.9687	1.6419e-07	9.4941e-05	8.25363	ALDOC	aldolase, fructose-bisphosphate C	230	7
CTSL1	-2.3752	7.84693	-24.7337	1.74124e-07	9.4941e-05	8.21647	CTSL1	Cathepsin L	1514	8
DDIT4	-2.26465	10.1713	-23.8568	2.17858e-07	0.000105589	8.11506	DDIT4	DNA damage inducible transcript 4	54541	9
KLF6	-2.76028	5.19328	-22.3958	3.22392e-07	0.000140627	7.51416	KLF6	Kruppel like factor 6	1316	10
HBE1	-1.3459	12.3904	-21.0155	4.78063e-07	0.00017845	7.19243	HBE1	hemoglobin subunit epsilon 1	3046	11
ALDOA	-1.59691	12.1772	-20.9256	4.90921e-07	0.00017845	7.18126	ALDOA	aldolase, fructose-bisphosphate A	226	12
PGK1	-1.62375	10.1163	-20.5563	5.48086e-07	0.000183873	7.17326	PGK1	phosphoglycerate kinase 1	5230	13
BNIP3L	-2.87962	6.67014	-20.113	6.27189e-07	0.000183873	6.96592	BNIP3L	BCL2 interacting protein 3 like	665	14
ZFP36L1	-2.5772	5.03319	-20.0866	6.323e-07	0.000183873	6.9262	ZFP36L1	ZFP36 ring finger protein like 1	677	15
SLC20A1	-1.73172	8.21652	-18.1161	1.19591e-06	0.000310178	6.41788	SLC20A1	solute carrier family 20 member 1	6574	16
LIMS1	-2.76001	5.43508	-17.9049	1.2855e-06	0.000310178	6.30108	LIMS1	LIM zinc finger domain containing 1	3987	17
P4HA2	-2.50727	5.24968	-17.8109	1.32786e-06	0.000310178	6.25949	P4HA2	prolyl 4-hydroxylase subunit alpha 2	8974	18
BNIP3	-1.94842	7.64399	-17.6136	1.42218e-06	0.000310178	6.24668	BNIP3	BCL2 interacting protein 3	664	19
SLC2A3	-2.17603	6.49824	-17.6778	1.39066e-06	0.000310178	6.23135	SLC2A3	solute carrier family 2 member 3	6515	20
IDI1	-1.29347	8.71679	-17.0875	1.71387e-06	0.000330537	6.03513	IDI1	isopentenyl-diphosphate delta isomerase 1	3422	21
CD3D	-1.74231	8.06689	-16.8736	1.85194e-06	0.000330537	5.97778	CD3D	CD3d molecule	915	22
STARD4	-2.0921	6.13049	-16.7929	1.90727e-06	0.000330537	5.92231	STARD4	StAR related lipid transfer domain containing 4	134429	23
KLF10	-2.62755	5.46246	-16.7179	1.9605e-06	0.000330537	5.90271	KLF10	Kruppel like factor 10	7071	24
NMU	1.50664	10.0176	16.8463	1.87043e-06	0.000330537	5.88441	NMU	neuromedin U	10874	25
VIM	-1.16745	10.9122	-16.7045	1.97019e-06	0.000330537	5.76522	VIM	vimentin	7431	26
YPEL5	-1.94951	5.36242	-16.3198	2.27326e-06	0.000354141	5.7435	YPEL5	yippee like 5	51646	27
HSPE1	1.46066	8.75586	16.167	2.40836e-06	0.00036225	5.68081	HSPE1	heat shock protein family E (Hsp10) member 1	3336	28
EGFL7	-2.51463	8.13152	-15.9682	2.59831e-06	0.000362391	5.63404	EGFL7	EGF like domain multiple 7	51162	29
TSC22D1	-2.86431	5.3301	-15.7522	2.82469e-06	0.000362391	5.55892	TSC22D1	TSC22 domain family member 1	8848	30
HMGCS1	-2.2254	5.70391	-15.7615	2.81441e-06	0.000362391	5.55112	HMGCS1	3-hydroxy-3-methylglutaryl-CoA synthase 1	3157	31
FDPS	-1.29888	8.80696	-15.8099	2.76205e-06	0.000362391	5.53155	FDPS	farnesyl diphosphate synthase	2224	32
ANKRD10	-1.93669	5.89425	-15.6175	2.97732e-06	0.000371059	5.49493	ANKRD10	ankyrin repeat domain 10	55608	33
PPA1	1.12413	9.92706	15.7523	2.82452e-06	0.000362391	5.44493	PPA1	inorganic pyrophosphatase 1	5464	34
FTL	-0.918848	13.7289	-16.4305	2.18082e-06	0.000352324	5.38993	FTL	ferritin light chain	2512	35
KRT19	-2.1958	8.90017	-15.4403	3.19286e-06	0.000386868	5.3787	KRT19	keratin 19	3880	36
HSPD1	1.16499	9.06136	15.1514	3.58429e-06	0.000422559	5.24272	HSPD1	heat shock protein family D (Hsp60) member 1	3329	37
DCTPP1	1.77746	7.47878	14.9221	3.93474e-06	0.000451667	5.2275	DCTPP1	dCTP pyrophosphatase 1	79077	38
DLK1	-2.25986	8.16054	-14.8356	4.07705e-06	0.000456002	5.1636	DLK1	delta like non-canonical Notch ligand 1	8788	39
SLC38A2	-1.85651	7.92611	-14.5316	4.62693e-06	0.000504567	5.0393	SLC38A2	solute carrier family 38 member 2	54407	40
BHLHE40	-3.55474	7.05911	-14.4358	4.81764e-06	0.000512191	5.03348	BHLHE40	basic helix-loop-helix family member e40	8553	41
MSMO1	-1.85108	7.60939	-14.3805	4.93168e-06	0.000512191	4.9878	MSMO1	methylsterol monooxygenase 1	6307	42
PKM	-1.19798	9.14619	-14.1856	5.36005e-06	0.000543733	4.80436	PKM	pyruvate kinase M1/2	5315	43
PTK2B	-1.97771	5.04227	-13.8601	6.1746e-06	0.000573445	4.78862	PTK2B	protein tyrosine kinase 2 beta	2185	44
FUT11	-1.8081	4.85442	-13.8342	6.24531e-06	0.000573445	4.77709	FUT11	fucosyltransferase 11	170384	45
SAT1	-2.59115	7.80084	-13.8108	6.31027e-06	0.000573445	4.73125	SAT1	spermidine/spermine N1-acetyltransferase 1	6303	46
NCOA4	-1.25886	7.8962	-13.8262	6.26755e-06	0.000573445	4.71674	NCOA4	nuclear receptor coactivator 4	8031	47
RANBP1	1.09437	10.0429	14.0579	5.66383e-06	0.000561491	4.68022	RANBP1	RAN binding protein 1	5902	48
MBNL2	-1.75552	4.67555	-13.5566	7.06579e-06	0.00059643	4.65588	MBNL2	muscleblind like splicing regulator 2	10150	49
ACAT2	-1.02321	9.02011	-13.6283	6.84244e-06	0.00059643	4.54837	ACAT2	acetyl-CoA acetyltransferase 2	39	50
RUVBL2	1.38513	8.44852	13.4761	7.32618e-06	0.000602958	4.51893	RUVBL2	RuvB like AAA ATPase 2	10856	51
SERPINB9	-1.79939	7.00746	-13.2627	8.07267e-06	0.000652093	4.50497	SERPINB9	serpin family B member 9	5272	52
C1QBP	1.43359	9.59983	13.5649	7.03938e-06	0.00059643	4.48002	C1QBP	complement C1q binding protein	708	53
GTPBP2	-1.64176	5.24277	-13.113	8.64928e-06	0.000685967	4.45578	GTPBP2	GTP binding protein 2	54676	54
INSIG2	-1.89846	4.65948	-13.012	9.06471e-06	0.000690012	4.40811	INSIG2	insulin induced gene 2	51141	55
PNPLA8	-2.28375	4.87036	-12.9496	9.33304e-06	0.000690012	4.37726	PNPLA8	patatin like phospholipase domain containing 8	50640	56
SQSTM1	-2.31615	7.41179	-13.024	9.01401e-06	0.000690012	4.37724	SQSTM1	sequestosome 1	8878	57
PSME3	1.60767	6.29397	12.9528	9.31902e-06	0.000690012	4.37563	PSME3	proteasome activator subunit 3	10197	58
TUBB	0.822401	11.075	13.5426	7.11012e-06	0.00059643	4.33927	TUBB	tubulin beta class I	203068	59
SERTAD1	-2.24649	6.40054	-12.8187	9.92645e-06	0.000709823	4.30924	SERTAD1	SERTA domain containing 1	29950	60
AK4	-1.55468	5.0669	-12.7183	1.04108e-05	0.000732015	4.27181	AK4	adenylate kinase 4	205	61
STIP1	1.06008	8.30682	12.8311	9.86826e-06	0.000709823	4.20621	STIP1	stress induced phosphoprotein 1	10963	62
HSPA5	-1.36394	8.77519	-12.686	1.05724e-05	0.000732015	4.09481	HSPA5	heat shock protein family A (Hsp70) member 5	3309	63
MRPL12	1.40435	7.47505	12.4517	1.18359e-05	0.000806693	4.07816	MRPL12	mitochondrial ribosomal protein L12	6182	64
GBE1	-2.01881	5.67231	-12.2604	1.29982e-05	0.000852705	4.04541	GBE1	1,4-alpha-glucan branching enzyme 1	2632	65
MRPL34	1.49508	6.9601	12.2449	1.30975e-05	0.000852705	4.00578	MRPL34	mitochondrial ribosomal protein L34	64981	66
NLE1	1.74749	4.87977	12.0373	1.45227e-05	0.000892225	3.93131	NLE1	notchless homolog 1	54475	67
C10orf128	-1.63112	6.40865	-12.0539	1.44027e-05	0.000892225	3.92925	C10orf128	NA	NA	68
MT2A	-3.35979	6.51618	-11.8513	1.5954e-05	0.000939432	3.81507	MT2A	metallothionein 2A	4502	69
TFPI	-1.12343	7.72362	-11.9452	1.52117e-05	0.000921574	3.78329	TFPI	tissue factor pathway inhibitor	7035	70
EHD2	-1.64875	5.78878	-11.7175	1.70838e-05	0.000939432	3.76974	EHD2	EH domain containing 2	30846	71
TOMM5	1.45447	9.12056	12.1166	1.39584e-05	0.000882416	3.76873	TOMM5	translocase of outer mitochondrial membrane 5	401505	72
EGR1	-3.12368	5.59682	-11.7639	1.66815e-05	0.000939432	3.76553	EGR1	early growth response 1	1958	73
LPIN1	-1.68021	5.25593	-11.6634	1.75663e-05	0.000939432	3.74427	LPIN1	lipin 1	23175	74
SLC5A6	1.87304	5.69512	11.6715	1.74933e-05	0.000939432	3.73788	SLC5A6	solute carrier family 5 member 6	8884	75
LDHA	-1.79515	11.5666	-12.4121	1.20662e-05	0.000809738	3.70352	LDHA	lactate dehydrogenase A	3939	76
STAT5A	2.15655	6.23112	11.6195	1.79704e-05	0.000939432	3.70167	STAT5A	signal transducer and activator of transcription 5A	6776	77
IPO4	1.47016	4.96711	11.5613	1.85216e-05	0.000939432	3.68704	IPO4	importin 4	79711	78
LYAR	1.3807	6.44566	11.5818	1.83256e-05	0.000939432	3.67833	LYAR	Ly1 antibody reactive	55646	79
POLR3K	1.56171	7.69649	11.6913	1.73154e-05	0.000939432	3.6592	POLR3K	RNA polymerase III subunit K	51728	80
LDHB	1.03112	10.5225	12.1391	1.38025e-05	0.000882416	3.65497	LDHB	lactate dehydrogenase B	3945	81
ASPH	-1.87558	6.18409	-11.4594	1.95351e-05	0.000971896	3.62004	ASPH	aspartate beta-hydroxylase	444	82
SOD2	1.30942	6.18746	11.3888	2.02741e-05	0.000972819	3.58228	SOD2	superoxide dismutase 2	6648	83
CDC45	0.909206	8.59964	11.673	1.74799e-05	0.000939432	3.56063	CDC45	cell division cycle 45	8318	84
NME1	1.0672	10.3321	11.9049	1.55252e-05	0.000927682	3.54225	NME1	NME/NM23 nucleoside diphosphate kinase 1	4830	85
CD58	-1.15233	7.54756	-11.4309	1.98301e-05	0.000971896	3.51294	CD58	CD58 molecule	965	86
IL2RG	-1.7154	5.84832	-11.2301	2.20575e-05	0.0010203	3.50568	IL2RG	interleukin 2 receptor subunit gamma	3561	87
TBL3	1.51454	6.04182	11.2337	2.20153e-05	0.0010203	3.50026	TBL3	transducin beta like 3	10607	88
TCP1	0.859257	9.37724	11.6055	1.81011e-05	0.000939432	3.45756	TCP1	t-complex 1	6950	89
FBXL13	-1.50212	5.73311	-11.1176	2.34326e-05	0.00103552	3.44834	FBXL13	F-box and leucine rich repeat protein 13	222235	90
MTCH2	1.21076	7.44029	11.2744	2.15427e-05	0.0010203	3.43972	MTCH2	mitochondrial carrier 2	23788	91
SNRPC	0.947367	8.59182	11.4481	1.9651e-05	0.000971896	3.43358	SNRPC	small nuclear ribonucleoprotein polypeptide C	6631	92
POP7	1.53597	7.35823	11.1861	2.25845e-05	0.0010203	3.403	POP7	POP7 homolog, ribonuclease P/MRP subunit	10248	93
PARP1	1.15988	7.23291	11.1775	2.26889e-05	0.0010203	3.40163	PARP1	poly(ADP-ribose) polymerase 1	142	94
MDH2	0.804286	9.76489	11.5616	1.85187e-05	0.000939432	3.39718	MDH2	malate dehydrogenase 2	4191	95
PAFAH1B3	1.33753	7.407	11.0935	2.37396e-05	0.00103552	3.34109	PAFAH1B3	platelet activating factor acetylhydrolase 1b catalytic subunit 3	5050	96
RIT1	-1.5125	4.75655	-10.9141	2.61771e-05	0.00111313	3.3344	RIT1	Ras like without CAAX 1	6016	97
EZR	-1.0209	8.06888	-11.1999	2.24172e-05	0.0010203	3.33361	EZR	ezrin	7430	98
BACH1	-1.36013	4.8902	-10.889	2.65396e-05	0.00111313	3.32392	BACH1	BTB domain and CNC homolog 1	571	99
ARRDC3	-2.74069	5.91617	-10.8905	2.65183e-05	0.00111313	3.29428	ARRDC3	arrestin domain containing 3	57561	100
MRPL18	1.07495	7.98814	11.0285	2.45903e-05	0.00106201	3.24663	MRPL18	mitochondrial ribosomal protein L18	29074	101
NME2	0.84593	10.7029	11.3869	2.02949e-05	0.000972819	3.2066	NME2	NME/NM23 nucleoside diphosphate kinase 2	4831	102
TFRC	-0.90771	9.00526	-11.1113	2.3512e-05	0.00103552	3.2002	TFRC	transferrin receptor	7037	103
HERPUD1	-1.52707	6.8095	-10.7305	2.89735e-05	0.00119229	3.17782	HERPUD1	homocysteine inducible ER protein with ubiquitin like domain 1	9709	104
GABRE	-1.69027	5.82398	-10.6434	3.04204e-05	0.00120631	3.17388	GABRE	gamma-aminobutyric acid type A receptor epsilon subunit	2564	105
COA3	1.4111	6.49408	10.6508	3.02946e-05	0.00120631	3.1499	COA3	cytochrome c oxidase assembly factor 3	28958	106
GAPDH	-0.97662	12.8897	-11.6513	1.76769e-05	0.000939432	3.1116	GAPDH	glyceraldehyde-3-phosphate dehydrogenase	2597	107
POLR2L	1.06116	7.07016	10.6099	3.09994e-05	0.00121819	3.08154	POLR2L	RNA polymerase II subunit L	5441	108
NEU1	-1.33702	7.7789	-10.6691	2.99859e-05	0.00120631	3.04839	NEU1	neuraminidase 1	4758	109
MRPL4	1.15153	7.10614	10.5362	3.23183e-05	0.00125868	3.0349	MRPL4	mitochondrial ribosomal protein L4	51073	110
PFKFB4	-2.45212	4.92686	-10.3801	3.53276e-05	0.00131708	3.00224	PFKFB4	6-phosphofructo-2-kinase/fructose-2,6-biphosphatase 4	5210	111
GINS2	1.32924	6.84059	10.4393	3.41494e-05	0.0012953	3.00149	GINS2	GINS complex subunit 2	51659	112
MALAT1	-2.26559	8.67136	-10.6977	2.95096e-05	0.001203	2.99391	MALAT1	metastasis associated lung adenocarcinoma transcript 1	378938	113
SH3BGRL3	-1.37934	9.09282	-10.7402	2.88186e-05	0.00119229	2.97011	SH3BGRL3	SH3 domain binding glutamate rich protein like 3	83442	114
MRPS15	1.00555	8.20086	10.5204	3.26077e-05	0.00125871	2.91695	MRPS15	mitochondrial ribosomal protein S15	64960	115
ABHD4	-1.50766	4.61801	-10.1744	3.98011e-05	0.00140452	2.89682	ABHD4	abhydrolase domain containing 4	63874	116
SC5DL	-1.35119	4.77219	-10.0968	4.16561e-05	0.0014421	2.85489	SC5DL	NA	NA	117
TIMM50	1.15002	6.61561	10.169	3.99269e-05	0.00140452	2.85047	TIMM50	translocase of inner mitochondrial membrane 50	92609	118
PPP1R15A	-1.76423	7.20211	-10.2256	3.86303e-05	0.00139625	2.83839	PPP1R15A	protein phosphatase 1 regulatory subunit 15A	23645	119
SQLE	-1.44733	8.21177	-10.3308	3.63454e-05	0.00133226	2.79787	SQLE	squalene epoxidase	6713	120
TUFM	1.09299	8.82132	10.3891	3.51456e-05	0.00131708	2.77505	TUFM	Tu translation elongation factor, mitochondrial	7284	121
JMJD4	1.41662	4.61879	9.97095	4.48797e-05	0.00149594	2.765	JMJD4	jumonji domain containing 4	65094	122
TMEM48	1.25495	5.58424	9.95533	4.52995e-05	0.00149594	2.76475	TMEM48	NA	NA	123
FKBP4	2.02328	5.77905	9.96108	4.51444e-05	0.00149594	2.74323	FKBP4	FKBP prolyl isomerase 4	2288	124
FXYD5	0.85373	8.17613	10.1948	3.9331e-05	0.00140452	2.7117	FXYD5	FXYD domain containing ion transport regulator 5	53827	125
CCT3	0.88381	9.43269	10.3395	3.61633e-05	0.00133226	2.68613	CCT3	chaperonin containing TCP1 subunit 3	7203	126
GPI	-1.05153	8.77283	-10.2211	3.87312e-05	0.00139625	2.66986	GPI	glucose-6-phosphate isomerase	2821	127
MRPS26	1.71013	6.01791	9.83815	4.85968e-05	0.00155662	2.66908	MRPS26	mitochondrial ribosomal protein S26	64949	128
GPATCH4	1.61774	5.2354	9.79009	5.00283e-05	0.00158133	2.65188	GPATCH4	G-patch domain containing 4	54865	129
FLNA	-1.24893	6.39713	-9.82819	4.88897e-05	0.00155662	2.65019	FLNA	filamin A	2316	130
IDS	-1.50581	4.77582	-9.77176	5.05871e-05	0.00158749	2.64819	IDS	iduronate 2-sulfatase	3423	131
SLC2A1	-1.41927	6.702	-9.85246	4.81797e-05	0.00155662	2.64344	SLC2A1	solute carrier family 2 member 1	6513	132
MRPL20	1.08714	8.53406	10.097	4.1651e-05	0.0014421	2.61486	MRPL20	mitochondrial ribosomal protein L20	55052	133
MRPL16	1.40369	8.00927	9.97045	4.4893e-05	0.00149594	2.59332	MRPL16	mitochondrial ribosomal protein L16	54948	134
MLLT11	-1.14152	6.56348	-9.75592	5.10756e-05	0.00159137	2.59103	MLLT11	MLLT11 transcription factor 7 cofactor	10962	135
PSMG1	1.23386	8.5347	10.0327	4.32626e-05	0.00148592	2.57468	PSMG1	proteasome assembly chaperone 1	8624	136
ARID3B	-1.96093	4.91985	-9.6656	5.3968e-05	0.00166019	2.57048	ARID3B	AT-rich interaction domain 3B	10620	137
HSPA8	0.810007	11.4592	10.4518	3.39073e-05	0.0012953	2.54981	HSPA8	heat shock protein family A (Hsp70) member 8	3312	138
SCD	-1.11154	8.40926	-9.9438	4.56122e-05	0.00149594	2.52317	SCD	stearoyl-CoA desaturase	6319	139
MPP1	-1.03464	9.12627	-9.95635	4.5272e-05	0.00149594	2.46463	MPP1	membrane palmitoylated protein 1	4354	140
PRMT7	1.72542	5.28797	9.48233	6.04355e-05	0.00178121	2.44814	PRMT7	protein arginine methyltransferase 7	54496	141
UBE2F	-1.26584	6.66303	-9.53829	5.83708e-05	0.00175595	2.44021	UBE2F	ubiquitin conjugating enzyme E2 F (putative)	140739	142
GCAT	1.25599	6.65537	9.52322	5.89186e-05	0.00176029	2.43209	GCAT	glycine C-acetyltransferase	23464	143
SMYD3	-1.15083	8.73799	-9.84157	4.84968e-05	0.00155662	2.42447	SMYD3	SET and MYND domain containing 3	64754	144
TMEM41B	-1.39963	5.88192	-9.41677	6.29625e-05	0.00180287	2.41025	TMEM41B	transmembrane protein 41B	440026	145
CREB3L2	-1.15135	6.04321	-9.36733	6.49486e-05	0.00183965	2.3711	CREB3L2	cAMP responsive element binding protein 3 like 2	64764	146
ABCF2	1.26475	6.72339	9.41827	6.29035e-05	0.00180287	2.3564	ABCF2	ATP binding cassette subfamily F member 2	10061	147
AK2	0.870068	7.85295	9.59947	5.62054e-05	0.00170256	2.35308	AK2	adenylate kinase 2	204	148
NUDC	1.17884	8.43979	9.60297	5.60843e-05	0.00170256	2.29723	NUDC	nuclear distribution C, dynein complex regulator	10726	149
AHCY	0.979018	7.93041	9.50796	5.94796e-05	0.00176497	2.28477	AHCY	adenosylhomocysteinase	191	150
CAPN2	-1.95863	6.26419	-9.26486	6.92989e-05	0.00192536	2.28134	CAPN2	calpain 2	824	151
CCT5	0.81942	9.04001	9.66325	5.40457e-05	0.00166019	2.2766	CCT5	chaperonin containing TCP1 subunit 5	22948	152
MTRNR2L4	-1.35786	5.20544	-9.17654	7.3319e-05	0.00200933	2.26693	MTRNR2L4	MT-RNR2 like 4	100463285	153
USP39	0.956703	7.16934	9.32973	6.65076e-05	0.00187165	2.24519	USP39	ubiquitin specific peptidase 39	10713	154
GSN	-1.91681	4.74411	-9.13986	7.50668e-05	0.00202124	2.21922	GSN	gelsolin	2934	155
FAH	1.0829	6.48358	9.15869	7.41637e-05	0.00200933	2.1976	FAH	fumarylacetoacetate hydrolase	2184	156
ZNF593	1.18738	7.46742	9.30269	6.76551e-05	0.00189174	2.1965	ZNF593	zinc finger protein 593	51042	157
FH	0.78453	8.28088	9.42891	6.24857e-05	0.00180287	2.18983	FH	fumarate hydratase	2271	158
CCDC86	1.41081	5.98493	9.10335	7.68543e-05	0.00205668	2.18731	CCDC86	coiled-coil domain containing 86	79080	159
SDPR	1.23142	5.57661	8.99101	8.26688e-05	0.00210878	2.13057	SDPR	NA	NA	160
TXNIP	-1.74601	7.29097	-9.16201	7.40056e-05	0.00200933	2.12373	TXNIP	thioredoxin interacting protein	10628	161
NARF	-0.843582	8.8061	-9.40984	6.32367e-05	0.00180287	2.12299	NARF	nuclear prelamin A recognition factor	26502	162
SNRNP25	1.28833	7.33275	9.16804	7.372e-05	0.00200933	2.12075	SNRNP25	small nuclear ribonucleoprotein U11/U12 subunit 25	79622	163
TRMT112	0.769668	9.42539	9.44473	6.18704e-05	0.00180287	2.08782	TRMT112	tRNA methyltransferase subunit 11-2	51504	164
APEH	1.26173	6.17566	8.93435	8.57923e-05	0.00211427	2.06034	APEH	acylaminoacyl-peptide hydrolase	327	165
HIST1H4H	-2.35204	6.72502	-8.94687	8.50907e-05	0.0021089	2.03252	HIST1H4H	NA	NA	166
S100A13	-2.24242	7.62029	-9.05411	7.93432e-05	0.00209755	2.02437	S100A13	S100 calcium binding protein A13	6284	167
GRPEL1	1.07135	6.85668	8.9507	8.48775e-05	0.0021089	2.01816	GRPEL1	GrpE like 1, mitochondrial	80273	168
MED15	-0.917138	7.13415	-8.96417	8.41319e-05	0.0021089	1.98715	MED15	mediator complex subunit 15	51586	169
RUVBL1	1.11156	7.01944	8.91789	8.67252e-05	0.00212525	1.97675	RUVBL1	RuvB like AAA ATPase 1	8607	170
WDR12	1.07245	6.62764	8.83094	9.18492e-05	0.00220521	1.95552	WDR12	WD repeat domain 12	55759	171
THAP7	0.959528	7.52384	8.96287	8.42036e-05	0.0021089	1.9458	THAP7	THAP domain containing 7	80764	172
CCDC124	0.955177	6.78101	8.81815	9.26319e-05	0.00220798	1.93014	CCDC124	coiled-coil domain containing 124	115098	173
ANXA2	-1.05057	8.20887	-9.03741	8.02082e-05	0.00209888	1.9199	ANXA2	annexin A2	302	174
NDUFAF3	1.24828	5.96444	8.71073	9.95167e-05	0.00232997	1.91452	NDUFAF3	NADH:ubiquinone oxidoreductase complex assembly factor 3	25915	175
NAP1L1	-0.78719	8.65437	-9.08583	7.77293e-05	0.00206741	1.90799	NAP1L1	nucleosome assembly protein 1 like 1	4673	176
GLOD4	1.10937	6.00861	8.69783	0.000100383	0.00232997	1.90434	GLOD4	glyoxalase domain containing 4	51031	177
MRPS30	1.03169	6.68934	8.75959	9.63152e-05	0.0022833	1.89817	MRPS30	mitochondrial ribosomal protein S30	10884	178
PRDX3	0.74954	8.6294	9.03457	8.03561e-05	0.00209888	1.87463	PRDX3	peroxiredoxin 3	10935	179
RRP1B	1.25076	5.13983	8.60096	0.000107167	0.00243573	1.85541	RRP1B	ribosomal RNA processing 1B	23076	180
ZYX	-1.65761	5.84296	-8.61476	0.000106169	0.00243573	1.85259	ZYX	zyxin	7791	181
CRKL	-0.970882	8.31141	-8.96075	8.43207e-05	0.0021089	1.85236	CRKL	CRK like proto-oncogene, adaptor protein	1399	182
NCL	0.888239	8.62324	8.9954	8.24324e-05	0.00210878	1.84783	NCL	nucleolin	4691	183
EPT1	-1.42403	4.63886	-8.49787	0.000114972	0.00253287	1.77606	EPT1	NA	NA	184
BLMH	0.901449	6.84894	8.60452	0.000106908	0.00243573	1.76617	BLMH	bleomycin hydrolase	642	185
TRAP1	1.14875	8.3396	8.8283	9.20101e-05	0.00220521	1.75997	TRAP1	TNF receptor associated protein 1	10131	186
SNHG1	-0.679575	8.88167	-8.8807	8.88754e-05	0.00216578	1.73664	SNHG1	small nucleolar RNA host gene 1	23642	187
RAB13	-1.19235	7.10683	-8.52311	0.000113003	0.00251924	1.67227	RAB13	RAB13, member RAS oncogene family	5872	188
HINT1	0.593913	10.6504	9.01414	8.14315e-05	0.00210878	1.65145	HINT1	histidine triad nucleotide binding protein 1	3094	189
NOC2L	1.19084	6.99053	8.45328	0.000118549	0.00259854	1.64101	NOC2L	NOC2 like nucleolar associated transcriptional repressor	26155	190
RLF	-1.01884	4.73014	-8.29102	0.000132685	0.00276925	1.63627	RLF	rearranged L-myc fusion	6018	191
CACYBP	1.60525	7.81301	8.56232	0.000110019	0.00247373	1.63444	CACYBP	calcyclin binding protein	27101	192
MFGE8	-1.13843	5.18274	-8.27306	0.000134366	0.00279098	1.62926	MFGE8	milk fat globule-EGF factor 8 protein	4240	193
RPS26	0.768111	7.95943	8.60033	0.000107212	0.00243573	1.62798	RPS26	ribosomal protein S26	6231	194
HSP90B1	-0.744046	8.64506	-8.69727	0.000100421	0.00232997	1.62396	HSP90B1	heat shock protein 90 beta family member 1	7184	195
TNFRSF10B	-1.8626	4.66658	-8.30436	0.000131453	0.00276925	1.61886	TNFRSF10B	TNF receptor superfamily member 10b	8795	196
TMEM135	-1.09692	4.24718	-8.2922	0.000132576	0.00276925	1.60879	TMEM135	transmembrane protein 135	65084	197
HNRNPC	0.718757	8.99736	8.72072	9.88525e-05	0.00232997	1.6077	HNRNPC	heterogeneous nuclear ribonucleoprotein C	3183	198
POLD2	0.951921	7.69929	8.51314	0.000113776	0.00251924	1.59506	POLD2	DNA polymerase delta 2, accessory subunit	5425	199
TGM2	1.06978	5.74543	8.25119	0.000136445	0.00282073	1.59248	TGM2	transglutaminase 2	7052	200
ARHGDIB	1.19879	5.50336	8.22815	0.000138676	0.00283798	1.58109	ARHGDIB	Rho GDP dissociation inhibitor beta	397	201
RPUSD4	1.08536	5.55821	8.19985	0.000141473	0.00287027	1.56187	RPUSD4	RNA pseudouridine synthase D4	84881	202
SNAP23	-0.934949	7.1514	-8.37891	0.000124802	0.00269498	1.55376	SNAP23	synaptosome associated protein 23	8773	203
TPT1	-0.648007	11.4298	-8.99622	8.23882e-05	0.00210878	1.54887	TPT1	tumor protein, translationally-controlled 1	7178	204
FAM136A	1.23011	7.24121	8.35745	0.000126676	0.00270959	1.53841	FAM136A	family with sequence similarity 136 member A	84908	205
GSTK1	0.968037	7.68071	8.43458	0.000120086	0.00261908	1.53793	GSTK1	glutathione S-transferase kappa 1	373156	206
GSTP1	0.91306	10.6939	8.85879	9.01707e-05	0.00218514	1.53341	GSTP1	glutathione S-transferase pi 1	2950	207
ISOC2	1.24709	6.33443	8.22591	0.000138896	0.00283798	1.53086	ISOC2	isochorismatase domain containing 2	79763	208
MTHFD1	1.35863	6.01055	8.16178	0.000145339	0.00292152	1.50261	MTHFD1	methylenetetrahydrofolate dehydrogenase, cyclohydrolase and formyltetrahydrofolate synthetase 1	4522	209
NUMB	-1.18895	5.40661	-8.10104	0.000151762	0.00300902	1.49806	NUMB	NUMB endocytic adaptor protein	8650	210
PTPLAD1	1.04869	6.47372	8.13758	0.00014786	0.00295855	1.45311	PTPLAD1	NA	NA	211
MTRNR2L10	-1.22548	8.25717	-8.40467	0.000122594	0.00266047	1.44635	MTRNR2L10	MT-RNR2 like 10	100463488	212
AGTRAP	0.947703	7.18599	8.22248	0.000139232	0.00283798	1.43544	AGTRAP	angiotensin II receptor associated protein	57085	213
HSD17B10	0.842919	8.106	8.35694	0.000126721	0.00270959	1.42742	HSD17B10	hydroxysteroid 17-beta dehydrogenase 10	3028	214
CDCP1	-1.85516	4.88849	-8.00751	0.000162296	0.00315114	1.39748	CDCP1	CUB domain containing protein 1	64866	215
RPUSD3	0.867714	7.11922	8.16187	0.000145331	0.00292152	1.39583	RPUSD3	RNA pseudouridine synthase D3	285367	216
ISG20L2	1.12748	4.87549	7.93667	0.000170836	0.0032667	1.35444	ISG20L2	interferon stimulated exonuclease gene 20 like 2	81875	217
C19orf48	0.721429	8.35031	8.29959	0.000131893	0.00276925	1.35302	C19orf48	chromosome 19 open reading frame 48	84798	218
DCAF13	0.80079	7.13634	8.07466	0.000154651	0.00305244	1.32404	DCAF13	DDB1 and CUL4 associated factor 13	25879	219
FASN	-1.21742	6.91667	-7.99176	0.000164152	0.00316827	1.28926	FASN	fatty acid synthase	2194	220
HIST2H2BE	-1.30494	5.40203	-7.82389	0.000185515	0.00341361	1.27969	HIST2H2BE	NA	NA	221
FTH1	-1.09434	11.0453	-8.56873	0.00010954	0.00247373	1.27361	FTH1	ferritin heavy chain 1	2495	222
LTV1	0.929211	7.27884	8.01049	0.000161948	0.00315114	1.25662	LTV1	LTV1 ribosome biogenesis factor	84946	223
SKAP2	-1.19842	4.58861	-7.8056	0.000188028	0.00341741	1.25271	SKAP2	src kinase associated phosphoprotein 2	8935	224
SHMT1	1.08006	4.5827	7.81413	0.000186851	0.00341361	1.25177	SHMT1	serine hydroxymethyltransferase 1	6470	225
UTP18	1.00606	6.91716	7.94091	0.00017031	0.0032667	1.25114	UTP18	UTP18 small subunit processome component	51096	226
DNAJA3	1.03009	6.39694	7.84337	0.000182878	0.00339453	1.22876	DNAJA3	DnaJ heat shock protein family (Hsp40) member A3	9093	227
SFXN4	0.926687	6.14503	7.81278	0.000187037	0.00341361	1.22616	SFXN4	sideroflexin 4	119559	228
SEC14L1	-1.1995	4.75486	-7.74095	0.000197235	0.00354049	1.20654	SEC14L1	SEC14 like lipid binding 1	6397	229
MRPL28	0.916263	7.95679	8.04113	0.000158415	0.00311265	1.19865	MRPL28	mitochondrial ribosomal protein L28	10573	230
MTRNR2L8	-1.3737	11.5416	-8.52052	0.000113202	0.00251924	1.17975	MTRNR2L8	MT-RNR2 like 8	100463486	231
CLK1	-1.86956	6.11083	-7.75522	0.000195159	0.00351771	1.17536	CLK1	CDC like kinase 1	1195	232
IFITM1	1.17986	10.404	8.3365	0.000128537	0.00273502	1.16781	IFITM1	interferon induced transmembrane protein 1	8519	233
GDF15	-1.31874	7.40435	-7.90755	0.000174494	0.0032667	1.15791	GDF15	growth differentiation factor 15	9518	234
PXN	-1.37586	5.01213	-7.6793	0.000206496	0.00363201	1.15756	PXN	paxillin	5829	235
ARL2	1.06054	7.34407	7.88717	0.000177108	0.00330148	1.1518	ARL2	ADP ribosylation factor like GTPase 2	402	236
EIF4EBP1	1.63493	7.8388	7.9282	0.00017189	0.0032667	1.13908	EIF4EBP1	eukaryotic translation initiation factor 4E binding protein 1	1978	237
POLD4	-1.2808	5.58253	-7.64255	0.000212254	0.00370672	1.13	POLD4	DNA polymerase delta 4, accessory subunit	57804	238
MRPL46	1.20909	6.21931	7.69025	0.000204815	0.00363201	1.11819	MRPL46	mitochondrial ribosomal protein L46	26589	239
SYNGR2	0.903532	8.03523	7.91038	0.000174134	0.0032667	1.08416	SYNGR2	synaptogyrin 2	9144	240
AUP1	0.793073	7.26514	7.79625	0.000189329	0.00342678	1.08374	AUP1	AUP1 lipid droplet regulating VLDL assembly factor	550	241
ASH2L	0.937491	6.7541	7.68781	0.000205189	0.00363201	1.06661	ASH2L	ASH2 like, histone lysine methyltransferase complex subunit	9070	242
SLC25A39	0.925334	8.27044	7.90886	0.000174328	0.0032667	1.05463	SLC25A39	solute carrier family 25 member 39	51629	243
SRPK1	1.00422	6.62738	7.62191	0.000215569	0.00374626	1.02775	SRPK1	SRSF protein kinase 1	6732	244
YWHAZ	-0.669185	10.2271	-8.10291	0.000151559	0.00300902	0.996798	YWHAZ	tyrosine 3-monooxygenase/tryptophan 5-monooxygenase activation protein zeta	7534	245
NDUFS6	1.14021	8.86718	7.91331	0.000173762	0.0032667	0.993494	NDUFS6	NADH:ubiquinone oxidoreductase subunit S6	4726	246
CSE1L	0.719867	7.45637	7.68149	0.00020616	0.00363201	0.963119	CSE1L	chromosome segregation 1 like	1434	247
SELRC1	0.964912	5.66321	7.4293	0.000249528	0.00420247	0.949158	SELRC1	NA	NA	248
VCL	-1.1142	7.36764	-7.64136	0.000212444	0.00370672	0.941948	VCL	vinculin	7414	249
GADD45A	-1.19412	5.58375	-7.38971	0.000257246	0.00428285	0.924205	GADD45A	growth arrest and DNA damage inducible alpha	1647	250
ECM1	-1.64354	5.04483	-7.39386	0.000256423	0.00428285	0.914418	ECM1	extracellular matrix protein 1	1893	251
EIF1	-0.511361	10.5467	-8.00541	0.000162542	0.00315114	0.882768	EIF1	eukaryotic translation initiation factor 1	10209	252
C15orf26	-1.20889	6.04131	-7.36901	0.000261388	0.00430305	0.872567	C15orf26	NA	NA	253
HYPK	1.28374	5.85132	7.36001	0.000263213	0.00430305	0.871729	HYPK	huntingtin interacting protein K	25764	254
TDRKH	-1.50351	4.40529	-7.35914	0.000263391	0.00430305	0.871081	TDRKH	tudor and KH domain containing	11022	255
IFRD2	1.38217	6.18067	7.37648	0.000259885	0.00430305	0.859993	IFRD2	interferon related developmental regulator 2	7866	256
TMED9	-0.845435	7.14149	-7.48373	0.000239347	0.00407825	0.837584	TMED9	transmembrane p24 trafficking protein 9	54732	257
DDX1	0.682627	7.74853	7.54453	0.000228533	0.00390926	0.812106	DDX1	DEAD-box helicase 1	1653	258
BZW1	-0.971899	8.1456	-7.60034	0.000219095	0.00379243	0.810114	BZW1	basic leucine zipper and W2 domains 1	9689	259
BZW2	0.797495	8.15863	7.54918	0.000227729	0.00390926	0.768914	BZW2	basic leucine zipper and W2 domains 2	28969	260
MAP1LC3B	-1.15056	7.65028	-7.47565	0.000240828	0.00408751	0.767829	MAP1LC3B	microtubule associated protein 1 light chain 3 beta	81631	261
MKI67IP	0.808068	7.02797	7.36753	0.000261687	0.00430305	0.760771	MKI67IP	NA	NA	262
GFPT1	-1.01848	5.05943	-7.17898	0.00030321	0.00484469	0.756088	GFPT1	glutamine--fructose-6-phosphate transaminase 1	2673	263
COPB1	-0.738965	7.46077	-7.41765	0.00025177	0.00422393	0.737515	COPB1	coatomer protein complex subunit beta 1	1315	264
EIF4A1	0.69273	9.79637	7.70661	0.000202334	0.00361713	0.720321	EIF4A1	eukaryotic translation initiation factor 4A1	1973	265
MYD88	0.944239	5.17089	7.11593	0.000318739	0.00501927	0.693963	MYD88	MYD88 innate immune signal transduction adaptor	4615	266
HMGN2	0.599965	8.85767	7.55113	0.000227392	0.00390926	0.690511	HMGN2	high mobility group nucleosomal binding domain 2	3151	267
HBG2	-1.07117	11.0722	-7.82051	0.000185975	0.00341361	0.672587	HBG2	hemoglobin subunit gamma 2	3048	268
NAPRT1	1.77964	5.6352	7.13786	0.000313238	0.00495052	0.671768	NAPRT1	NA	NA	269
AQP3	-1.39913	6.97921	-7.24225	0.000288489	0.00464351	0.66536	AQP3	aquaporin 3 (Gill blood group)	360	270
PLEKHF2	-1.08422	5.12802	-7.05809	0.00033379	0.00505552	0.651555	PLEKHF2	pleckstrin homology and FYVE domain containing 2	79666	271
TKT	0.618832	8.51076	7.43511	0.000248418	0.00419999	0.62861	TKT	transketolase	7086	272
RIOK3	-1.16572	6.22469	-7.09725	0.000323513	0.00503988	0.625668	RIOK3	RIO kinase 3	8780	273
HSPA13	-1.10922	5.14761	-7.02083	0.000343914	0.00513752	0.618625	HSPA13	heat shock protein family A (Hsp70) member 13	6782	274
EXOSC4	1.19793	7.46355	7.25786	0.000284985	0.00462121	0.614724	EXOSC4	exosome component 4	54512	275
CTNNA1	-0.915785	6.99575	-7.19599	0.000299169	0.00479771	0.613545	CTNNA1	catenin alpha 1	1495	276
CD33	1.014	5.50002	7.0226	0.000343426	0.00513752	0.609236	CD33	CD33 molecule	945	277
MCCC2	1.16577	5.66097	7.0212	0.000343812	0.00513752	0.596484	MCCC2	methylcrotonoyl-CoA carboxylase 2	64087	278
PEBP1	1.77128	8.16823	7.30916	0.000273802	0.00445644	0.583747	PEBP1	phosphatidylethanolamine binding protein 1	5037	279
POLR2D	0.791717	7.00778	7.15592	0.000308787	0.00491581	0.581167	POLR2D	RNA polymerase II subunit D	5433	280
NRIP3	-1.14505	4.65509	-6.98018	0.000355365	0.00522152	0.568382	NRIP3	nuclear receptor interacting protein 3	56675	281
RDH13	0.825004	6.18264	7.02502	0.000342758	0.00513752	0.565439	RDH13	retinol dehydrogenase 13	112724	282
HMGCR	-1.31391	6.87477	-7.10908	0.000320481	0.00502855	0.562108	HMGCR	3-hydroxy-3-methylglutaryl-CoA reductase	3156	283
GNL3	0.737896	7.12875	7.1479	0.000310754	0.00492912	0.555403	GNL3	G protein nucleolar 3	26354	284
C4orf3	-1.6116	5.85469	-6.98609	0.000353672	0.00522152	0.552744	C4orf3	chromosome 4 open reading frame 3	401152	285
COASY	0.989333	6.05236	6.99093	0.000352293	0.00522152	0.544446	COASY	Coenzyme A synthase	80347	286
RAC2	-0.906069	7.97618	-7.24868	0.000287039	0.00463727	0.528476	RAC2	Rac family small GTPase 2	5880	287
EIF2B3	1.18864	7.15681	7.09911	0.000323036	0.00503988	0.517816	EIF2B3	eukaryotic translation initiation factor 2B subunit gamma	8891	288
TSFM	1.03106	5.76539	6.88963	0.000382466	0.00554258	0.477643	TSFM	Ts translation elongation factor, mitochondrial	10102	289
TLN1	-1.18754	5.11477	-6.8556	0.000393258	0.00560585	0.469808	TLN1	talin 1	7094	290
MDM4	-0.961189	4.23262	-6.85671	0.0003929	0.00560585	0.430131	MDM4	MDM4 regulator of p53	4194	291
IMP3	1.52551	7.26287	7.00449	0.000348465	0.00518773	0.430019	IMP3	IMP U3 small nucleolar ribonucleoprotein 3	55272	292
LAPTM5	-0.834552	6.21596	-6.8568	0.000392871	0.00560585	0.418021	LAPTM5	lysosomal protein transmembrane 5	7805	293
PA2G4	1.03204	7.71637	7.06825	0.000331089	0.00505552	0.41141	PA2G4	proliferation-associated 2G4	5036	294
FARSA	1.33072	7.72741	7.05959	0.00033339	0.00505552	0.410553	FARSA	phenylalanyl-tRNA synthetase subunit alpha	2193	295
GTF3A	0.756231	7.91957	7.07381	0.000329621	0.00505552	0.385462	GTF3A	general transcription factor IIIA	2971	296
CIRH1A	0.964689	7.3115	6.96783	0.000358927	0.00523625	0.374224	CIRH1A	NA	NA	297
FEN1	0.82707	7.55923	6.97963	0.000355523	0.00522152	0.348046	FEN1	flap structure-specific endonuclease 1	2237	298
MYL4	-0.813608	8.18123	-7.05896	0.000333558	0.00505552	0.335202	MYL4	myosin light chain 4	4635	299
SOSTDC1	1.35103	4.66207	6.71416	0.00044199	0.00613999	0.308471	SOSTDC1	sclerostin domain containing 1	25928	300
TMEM126B	1.02113	6.99953	6.84031	0.000398219	0.00563971	0.306433	TMEM126B	transmembrane protein 126B	55863	301
CLCN3	-0.892401	5.20631	-6.64398	0.000468706	0.00634112	0.290732	CLCN3	chloride voltage-gated channel 3	1182	302
FLAD1	1.41221	5.52857	6.67516	0.000456615	0.00623875	0.282706	FLAD1	flavin adenine dinucleotide synthetase 1	80308	303
TMEM109	1.0584	5.70755	6.66786	0.000459414	0.00624288	0.281499	TMEM109	transmembrane protein 109	79073	304
ALAS2	-2.0582	5.84945	-6.69205	0.000450212	0.00619503	0.276519	ALAS2	5'-aminolevulinate synthase 2	212	305
YARS	0.82522	7.9035	6.92296	0.000372225	0.00541215	0.253877	YARS	NA	NA	306
RB1CC1	-1.53871	5.06924	-6.61383	0.000480744	0.00641556	0.23658	RB1CC1	RB1 inducible coiled-coil 1	9821	307
ACBD6	0.856864	7.28123	6.81006	0.000408244	0.00572592	0.233381	ACBD6	acyl-CoA binding domain containing 6	84320	308
RAB8B	-0.825968	4.47055	-6.60959	0.000482463	0.00641556	0.231433	RAB8B	RAB8B, member RAS oncogene family	51762	309
SLC37A4	0.876054	5.57381	6.59824	0.000487105	0.00643864	0.230572	SLC37A4	solute carrier family 37 member 4	2542	310
AATF	0.75739	6.87745	6.72867	0.000436683	0.00608566	0.217593	AATF	apoptosis antagonizing transcription factor	26574	311
NUDT4P1	-1.39349	5.20733	-6.57746	0.000495737	0.00649201	0.211809	NUDT4P1	NA	NA	312
DHX30	0.855638	6.25505	6.63119	0.000473769	0.00637834	0.204118	DHX30	DExH-box helicase 30	22907	313
C6orf62	-0.690163	9.48659	-7.07266	0.000329923	0.00505552	0.202919	C6orf62	chromosome 6 open reading frame 62	81688	314
MPC1	0.996214	8.14813	6.8824	0.00038473	0.00555693	0.189541	MPC1	mitochondrial pyruvate carrier 1	51660	315
LGALS1	-1.1778	9.85004	-7.08875	0.000325713	0.00505552	0.179769	LGALS1	galectin 1	3956	316
C19orf70	1.06947	6.71705	6.6061	0.000483888	0.00641556	0.130868	C19orf70	NA	NA	317
GART	0.714213	8.33562	6.84547	0.000396535	0.00563416	0.127308	GART	phosphoribosylglycinamide formyltransferase, phosphoribosylglycinamide synthetase, phosphoribosylaminoimidazole synthetase	2618	318
ALG3	1.02927	7.39565	6.70405	0.000445726	0.00615272	0.123272	ALG3	ALG3 alpha-1,3- mannosyltransferase	10195	319
HAUS1	0.788174	6.53459	6.54381	0.000510088	0.00660238	0.0928713	HAUS1	HAUS augmin like complex subunit 1	115106	320
GLUL	-0.755892	9.74614	-6.97188	0.000357755	0.00523625	0.0833747	GLUL	glutamate-ammonia ligase	2752	321
DARS	-0.994115	8.03693	-6.75557	0.00042704	0.00597035	0.0801335	DARS	NA	NA	322
SLC40A1	0.823046	5.29141	6.42238	0.000565956	0.00697372	0.076377	SLC40A1	solute carrier family 40 member 1	30061	323
ITGA5	-2.16163	6.57332	-6.52793	0.000517027	0.00665272	0.0742801	ITGA5	integrin subunit alpha 5	3678	324
TRPV2	-0.753789	6.83475	-6.5707	0.000498584	0.00649201	0.071999	TRPV2	transient receptor potential cation channel subfamily V member 2	51393	325
TMEM14B	0.601533	8.74226	6.83362	0.000400411	0.0056524	0.0695628	TMEM14B	transmembrane protein 14B	81853	326
PHB	1.66194	7.80079	6.68046	0.000454595	0.00623567	0.0660745	PHB	prohibitin	5245	327
LRIF1	-0.886119	7.07003	-6.59253	0.00048946	0.00645023	0.0583919	LRIF1	ligand dependent nuclear receptor interacting factor 1	55791	328
UCK2	0.92058	4.49172	6.4282	0.000563123	0.00696481	0.0562854	UCK2	uridine-cytidine kinase 2	7371	329
TMEM116	-1.43796	4.3983	-6.42961	0.000562442	0.00696481	0.0462464	TMEM116	transmembrane protein 116	89894	330
CETN2	-0.862254	6.30497	-6.44966	0.000552822	0.00696481	0.0337192	CETN2	centrin 2	1069	331
NDUFC2	0.591562	7.56882	6.64183	0.000469551	0.00634112	0.033697	NDUFC2	NADH:ubiquinone oxidoreductase subunit C2	4718	332
GRHPR	0.685912	7.17819	6.57358	0.000497371	0.00649201	0.0270178	GRHPR	glyoxylate and hydroxypyruvate reductase	9380	333
DNAJC11	0.882333	6.02557	6.41428	0.000569924	0.00700284	0.0234467	DNAJC11	DnaJ heat shock protein family (Hsp40) member C11	55735	334
H2AFZ	0.864935	11.1867	7.08435	0.000326857	0.00505552	0.0227722	H2AFZ	NA	NA	335
VTI1B	0.813983	6.39163	6.44123	0.000556841	0.00696481	0.013015	VTI1B	vesicle transport through interaction with t-SNAREs 1B	10490	336
DDX56	1.2866	6.372	6.43665	0.000559041	0.00696481	0.00801776	DDX56	DEAD-box helicase 56	54606	337
UBL4A	1.29788	7.06585	6.50812	0.000525829	0.00670663	-0.00369802	UBL4A	ubiquitin like 4A	8266	338
HDDC2	0.934946	7.58486	6.58558	0.000492346	0.00646872	-0.014449	HDDC2	HD domain containing 2	51020	339
GYPC	0.789812	7.18369	6.51986	0.000520592	0.00667889	-0.0224162	GYPC	glycophorin C (Gerbich blood group)	2995	340
MRPS7	0.823173	7.48736	6.55353	0.000505894	0.00656758	-0.0343409	MRPS7	mitochondrial ribosomal protein S7	51081	341
WDR4	1.312	5.79312	6.32627	0.000615146	0.00739192	-0.0501662	WDR4	WD repeat domain 4	10785	342
RFC4	0.736475	7.50209	6.53868	0.000512318	0.00661163	-0.0519227	RFC4	replication factor C subunit 4	5984	343
RPL39L	0.834584	6.56137	6.37883	0.000587667	0.0071404	-0.0657162	RPL39L	ribosomal protein L39 like	116832	344
MRPL13	0.651396	8.14746	6.61204	0.000481469	0.00641556	-0.0667834	MRPL13	mitochondrial ribosomal protein L13	28998	345
PAM16	1.06823	7.07404	6.43929	0.000557772	0.00696481	-0.0757382	PAM16	presequence translocase associated motor 16	51025	346
MRPL50	0.701872	7.30946	6.48403	0.000536764	0.00680629	-0.0766042	MRPL50	mitochondrial ribosomal protein L50	54534	347
ARHGAP18	-1.39271	5.83334	-6.27798	0.000641682	0.00763847	-0.0912227	ARHGAP18	Rho GTPase activating protein 18	93663	348
C12orf29	0.888264	4.99094	6.25401	0.000655343	0.00770789	-0.0918433	C12orf29	chromosome 12 open reading frame 29	91298	349
MTRNR2L1	-1.47588	10.4203	-6.85671	0.000392899	0.00560585	-0.0935561	MTRNR2L1	MT-RNR2 like 1	100462977	350
C9orf123	0.920423	4.39756	6.2536	0.000655577	0.00770789	-0.114467	C9orf123	NA	NA	351
PPID	1.19495	6.32513	6.30132	0.000628696	0.00753399	-0.116115	PPID	peptidylprolyl isomerase D	5481	352
SLC25A19	1.49253	5.90269	6.26978	0.000646322	0.00764776	-0.116813	SLC25A19	solute carrier family 25 member 19	60386	353
NDUFAF4	0.97369	5.55441	6.22481	0.000672428	0.00782168	-0.12228	NDUFAF4	NADH:ubiquinone oxidoreductase complex assembly factor 4	29078	354
FARSB	0.737215	7.04292	6.38959	0.000582214	0.00711378	-0.125538	FARSB	phenylalanyl-tRNA synthetase subunit beta	10056	355
KIF2A	-1.89295	6.38258	-6.29477	0.00063231	0.00755654	-0.130095	KIF2A	kinesin family member 2A	3796	356
EFTUD2	0.683137	6.74783	6.33788	0.000608953	0.00733771	-0.131545	EFTUD2	elongation factor Tu GTP binding domain containing 2	9343	357
FDFT1	-0.923207	9.4815	-6.70557	0.000445163	0.00615272	-0.131607	FDFT1	farnesyl-diphosphate farnesyltransferase 1	2222	358
PWP1	0.634587	7.1644	6.39946	0.000577265	0.00707312	-0.136618	PWP1	PWP1 homolog, endonuclein	11137	359
NT5DC3	0.801294	4.1936	6.24516	0.000660465	0.00774449	-0.138397	NT5DC3	5'-nucleotidase domain containing 3	51559	360
ADAM17	-1.44442	5.37051	-6.20605	0.000683671	0.00784783	-0.139392	ADAM17	ADAM metallopeptidase domain 17	6868	361
EBNA1BP2	0.885432	8.06317	6.50361	0.000527857	0.00671287	-0.154643	EBNA1BP2	EBNA1 binding protein 2	10969	362
MRPS27	1.13759	6.6019	6.26866	0.000646956	0.00764776	-0.174539	MRPS27	mitochondrial ribosomal protein S27	23107	363
NEDD8	0.771536	8.34928	6.51412	0.000523142	0.00669192	-0.183044	NEDD8	NEDD8 ubiquitin like modifier	4738	364
ANO6	-1.12835	4.30733	-6.18767	0.000694894	0.00793489	-0.185796	ANO6	anoctamin 6	196527	365
NFATC3	-0.80336	5.5585	-6.13346	0.000729239	0.00826219	-0.200929	NFATC3	nuclear factor of activated T cells 3	4775	366
DDX23	0.891333	5.67266	6.14712	0.000720409	0.0081834	-0.202293	DDX23	DEAD-box helicase 23	9416	367
HSP90AB1	0.425771	11.252	6.82734	0.00040248	0.00566329	-0.222343	HSP90AB1	heat shock protein 90 alpha family class B member 1	3326	368
G3BP1	0.680931	7.51986	6.35386	0.00060054	0.00725639	-0.231737	G3BP1	G3BP stress granule assembly factor 1	10146	369
ICMT	1.13991	5.27555	6.10342	0.000749099	0.00833563	-0.241838	ICMT	isoprenylcysteine carboxyl methyltransferase	23463	370
SAE1	1.23243	6.89936	6.23206	0.000668135	0.00779252	-0.246291	SAE1	SUMO1 activating enzyme subunit 1	10055	371
PHLDA2	-1.47114	6.74165	-6.21018	0.000681179	0.00784783	-0.247898	PHLDA2	pleckstrin homology like domain family A member 2	7262	372
SUCLG1	0.911555	7.97714	6.37931	0.00058742	0.0071404	-0.261771	SUCLG1	succinate-CoA ligase alpha subunit	8802	373
NOB1	0.666752	6.89592	6.22093	0.000674733	0.00782762	-0.267067	NOB1	NIN1 (RPN12) binding protein 1 homolog	28987	374
PPP3R1	-0.833726	4.22382	-6.1122	0.000743233	0.00829151	-0.267365	PPP3R1	protein phosphatase 3 regulatory subunit B, alpha	5534	375
HPCAL1	-2.46518	5.30626	-6.11777	0.00073954	0.00827146	-0.287602	HPCAL1	hippocalcin like 1	3241	376
HBG1	-0.648815	10.2617	-6.61769	0.00047918	0.00641556	-0.303381	HBG1	hemoglobin subunit gamma 1	3047	377
SLIRP	0.896359	8.85887	6.44243	0.000556266	0.00696481	-0.309696	SLIRP	SRA stem-loop interacting RNA binding protein	81892	378
OSGEP	1.19694	5.52549	6.03494	0.000796718	0.00858028	-0.314421	OSGEP	O-sialoglycoprotein endopeptidase	55644	379
IPO5	0.760546	5.79207	6.03332	0.000797889	0.00858028	-0.320768	IPO5	importin 5	3843	380
LYSMD3	-1.38312	5.03882	-6.01704	0.00080973	0.00863547	-0.326043	LYSMD3	LysM domain containing 3	116068	381
GAR1	1.37406	6.48136	6.09371	0.00075565	0.00835273	-0.333314	GAR1	GAR1 ribonucleoprotein	54433	382
GOT2	1.03973	7.29842	6.20758	0.000682743	0.00784783	-0.335075	GOT2	glutamic-oxaloacetic transaminase 2	2806	383
FAM13B	-0.926065	4.46714	-6.01438	0.000811679	0.00863547	-0.337854	FAM13B	family with sequence similarity 13 member B	51306	384
SNHG12	-1.01311	6.12293	-6.03943	0.000793497	0.00858028	-0.343943	SNHG12	small nucleolar RNA host gene 12	85028	385
EMC7	0.779719	7.83481	6.27623	0.000642668	0.00763847	-0.346454	EMC7	ER membrane protein complex subunit 7	56851	386
POLDIP3	0.928419	5.04296	5.98792	0.000831409	0.00869086	-0.351143	POLDIP3	DNA polymerase delta interacting protein 3	84271	387
SUPT16H	0.762193	5.73433	5.9965	0.000824955	0.00869086	-0.352385	SUPT16H	SPT16 homolog, facilitates chromatin remodeling subunit	11198	388
XRCC5	0.664221	7.37492	6.20797	0.000682512	0.00784783	-0.353233	XRCC5	X-ray repair cross complementing 5	7520	389
EIF3M	0.491724	9.27003	6.44514	0.000554976	0.00696481	-0.355359	EIF3M	eukaryotic translation initiation factor 3 subunit M	10480	390
B4GALT3	0.759644	5.82775	5.99969	0.000822571	0.00869086	-0.357175	B4GALT3	beta-1,4-galactosyltransferase 3	8703	391
PRDX2	0.595727	9.30046	6.42715	0.000563635	0.00696481	-0.375526	PRDX2	peroxiredoxin 2	7001	392
ICAM2	1.01054	5.70014	5.97394	0.000842052	0.00874531	-0.377945	ICAM2	intercellular adhesion molecule 2	3384	393
DUS2L	0.746474	4.36836	5.98342	0.000834816	0.00869086	-0.379202	DUS2L	NA	NA	394
MRPL11	1.14255	6.56819	6.04983	0.000786079	0.00855186	-0.385233	MRPL11	mitochondrial ribosomal protein L11	65003	395
STRN3	-1.22548	5.0357	-5.93392	0.000873382	0.00891836	-0.401985	STRN3	striatin 3	29966	396
USB1	0.816785	5.49515	5.92413	0.000881249	0.00893956	-0.410378	USB1	U6 snRNA biogenesis phosphodiesterase 1	79650	397
MRPS5	0.998461	6.87604	6.06333	0.000776572	0.00852794	-0.413213	MRPS5	mitochondrial ribosomal protein S5	64969	398
PTPN7	-0.827455	6.67347	-6.03951	0.000793439	0.00858028	-0.414833	PTPN7	protein tyrosine phosphatase non-receptor type 7	5778	399
UBE2N	0.883798	6.50186	6.00649	0.000817506	0.00867631	-0.421567	UBE2N	ubiquitin conjugating enzyme E2 N	7334	400
PPIP5K2	1.19699	4.57108	5.94277	0.000866345	0.00891273	-0.422138	PPIP5K2	diphosphoinositol pentakisphosphate kinase 2	23262	401
COPA	-0.775782	6.94178	-6.07455	0.000768768	0.0084681	-0.422667	COPA	coatomer protein complex subunit alpha	1314	402
RFC2	0.690438	6.89726	6.05835	0.000780066	0.00852794	-0.427001	RFC2	replication factor C subunit 2	5982	403
TSPAN13	-2.36793	6.78467	-6.02065	0.000807086	0.0086287	-0.433697	TSPAN13	tetraspanin 13	27075	404
SLC39A4	0.844313	5.30164	5.89397	0.000905987	0.0091058	-0.437159	SLC39A4	solute carrier family 39 member 4	55630	405
SLC16A1	-0.731376	6.77476	-6.0323	0.000798623	0.00858028	-0.439016	SLC16A1	solute carrier family 16 member 1	6566	406
GEMIN6	0.887488	6.39073	5.97127	0.0008441	0.00874576	-0.444187	GEMIN6	gem nuclear organelle associated protein 6	79833	407
RNASEH2A	1.23776	7.18401	6.06027	0.000778716	0.00852794	-0.45704	RNASEH2A	ribonuclease H2 subunit A	10535	408
RNF130	1.00238	4.92962	5.88824	0.000910775	0.00913287	-0.457125	RNF130	ring finger protein 130	55819	409
UBE2G2	0.760649	6.24435	5.94007	0.000868487	0.00891374	-0.458129	UBE2G2	ubiquitin conjugating enzyme E2 G2	7327	410
PQBP1	0.632669	7.63115	6.1279	0.000732871	0.00827146	-0.469117	PQBP1	polyglutamine binding protein 1	10084	411
NASP	0.600516	7.85966	6.15838	0.000713217	0.00812285	-0.469492	NASP	nuclear autoantigenic sperm protein	4678	412
PCBD1	0.908339	6.02482	5.9077	0.000894628	0.00903326	-0.470783	PCBD1	pterin-4 alpha-carbinolamine dehydratase 1	5092	413
UNC13D	0.798122	5.80715	5.88451	0.000913912	0.00914331	-0.471395	UNC13D	unc-13 homolog D	201294	414
ANKRA2	-1.0207	4.2356	-5.9033	0.00089825	0.00904888	-0.47413	ANKRA2	ankyrin repeat family A member 2	57763	415
TPP1	-0.913931	5.75149	-5.86793	0.000927981	0.00919967	-0.47941	TPP1	tripeptidyl peptidase 1	1200	416
NOP56	1.2756	6.91802	5.98643	0.000832539	0.00869086	-0.490965	NOP56	NOP56 ribonucleoprotein	10528	417
INTS10	1.10492	6.51473	5.93181	0.00087507	0.00891836	-0.497556	INTS10	integrator complex subunit 10	55174	418
TUBGCP4	1.45408	4.82076	5.86956	0.000926588	0.00919967	-0.498209	TUBGCP4	tubulin gamma complex associated protein 4	27229	419
SSB	0.519117	8.73226	6.2345	0.000666703	0.00779252	-0.500206	SSB	small RNA binding exonuclease protection factor La	6741	420
AIMP2	0.828639	5.37313	5.82266	0.00096768	0.00945291	-0.509077	AIMP2	aminoacyl tRNA synthetase complex interacting multifunctional protein 2	7965	421
DMTF1	-1.24611	4.95463	-5.82153	0.000968696	0.00945291	-0.518467	DMTF1	cyclin D binding myb like transcription factor 1	9988	422
LDLR	-0.891223	5.93507	-5.83601	0.000955775	0.00941104	-0.527244	LDLR	low density lipoprotein receptor	3949	423
CCT8	0.756156	10.0424	6.35389	0.000600525	0.00725639	-0.530187	CCT8	chaperonin containing TCP1 subunit 8	10694	424
TMEM66	-0.523398	8.0401	-6.12226	0.000736571	0.00827146	-0.535001	TMEM66	NA	NA	425
WBP2	-0.679708	6.21041	-5.84738	0.000945774	0.00933363	-0.542118	WBP2	WW domain binding protein 2	23558	426
CD69	-1.50551	5.77049	-5.81536	0.000974266	0.00946492	-0.544734	CD69	CD69 molecule	969	427
EPCAM	1.02369	6.86614	5.92615	0.000879623	0.00893956	-0.548873	EPCAM	epithelial cell adhesion molecule	4072	428
AGPAT9	-0.86604	5.4859	-5.77621	0.00101043	0.00963734	-0.552765	AGPAT9	NA	NA	429
SPNS1	-1.35967	4.92675	-5.78522	0.00100198	0.00963297	-0.560691	SPNS1	sphingolipid transporter 1 (putative)	83985	430
DUS3L	1.07322	5.2431	5.78051	0.00100639	0.00963734	-0.56187	DUS3L	dihydrouridine synthase 3 like	56931	431
ATG13	-0.824706	4.59169	-5.77466	0.0010119	0.00963734	-0.56726	ATG13	autophagy related 13	9776	432
ACSS2	-2.05174	5.98509	-5.82219	0.000968103	0.00945291	-0.567306	ACSS2	acyl-CoA synthetase short chain family member 2	55902	433
MTRNR2L2	-1.50807	12.8702	-6.67237	0.00045768	0.00623875	-0.575226	MTRNR2L2	MT-RNR2 like 2	100462981	434
NDUFS3	0.737313	8.25302	6.09702	0.000753409	0.00835273	-0.578548	NDUFS3	NADH:ubiquinone oxidoreductase core subunit S3	4722	435
NOP10	0.78387	9.14092	6.18795	0.000694723	0.00793489	-0.590391	NOP10	NOP10 ribonucleoprotein	55505	436
ROCK1P1	-3.05834	6.77446	-5.85378	0.000940192	0.00929958	-0.600868	ROCK1P1	Rho associated coiled-coil containing protein kinase 1 pseudogene 1	727758	437
POLR1E	0.944057	6.02474	5.77821	0.00100855	0.00963734	-0.602756	POLR1E	RNA polymerase I subunit E	64425	438
COPS3	0.696145	7.56925	5.9847	0.000833844	0.00869086	-0.602917	COPS3	COP9 signalosome subunit 3	8533	439
NPC1	-0.805943	4.87407	-5.71355	0.00107154	0.0100301	-0.614342	NPC1	NPC intracellular cholesterol transporter 1	4864	440
NDUFA7	0.674067	8.02195	6.0276	0.000802022	0.00859563	-0.619776	NDUFA7	NADH:ubiquinone oxidoreductase subunit A7	4701	441
CNN2	1.04954	6.74731	5.83035	0.000960805	0.00943926	-0.629355	CNN2	calponin 2	1265	442
CCT4	0.503657	8.99446	6.12113	0.000737319	0.00827146	-0.642248	CCT4	chaperonin containing TCP1 subunit 4	10575	443
AARSD1	1.16297	5.25215	5.70352	0.0010817	0.010074	-0.645336	AARSD1	alanyl-tRNA synthetase domain containing 1	80755	444
MCM7	0.803715	8.81173	6.09264	0.00075638	0.00835273	-0.649041	MCM7	minichromosome maintenance complex component 7	4176	445
IDH3B	1.07668	7.50901	5.91779	0.000886384	0.00897078	-0.653697	IDH3B	isocitrate dehydrogenase (NAD(+)) 3 non-catalytic subunit beta	3420	446
CLDND1	-0.806835	6.37314	-5.75942	0.00102641	0.00973304	-0.654305	CLDND1	claudin domain containing 1	56650	447
MALSU1	0.836732	7.61236	5.93475	0.000872721	0.00891836	-0.656944	MALSU1	mitochondrial assembly of ribosomal large subunit 1	115416	448
TJP1	-0.74828	4.02928	-5.7495	0.00103599	0.00980253	-0.657845	TJP1	tight junction protein 1	7082	449
ATP5A1	0.761	9.23322	6.11877	0.000738876	0.00827146	-0.670087	ATP5A1	NA	NA	450
CFLAR	-1.27503	5.36556	-5.65094	0.00113681	0.0104836	-0.686943	CFLAR	CASP8 and FADD like apoptosis regulator	8837	451
TRIB3	-1.51303	7.07083	-5.78454	0.00100261	0.00963297	-0.722115	TRIB3	tribbles pseudokinase 3	57761	452
TRAPPC4	0.5861	7.67012	5.8744	0.000922465	0.00919011	-0.731018	TRAPPC4	trafficking protein particle complex 4	51399	453
RFK	-1.18745	5.46375	-5.59637	0.0011974	0.0108138	-0.742051	RFK	riboflavin kinase	55312	454
EXO1	0.708838	5.77063	5.60782	0.00118439	0.0107856	-0.749957	EXO1	exonuclease 1	9156	455
TMEM134	-0.769095	5.03723	-5.57601	0.00122094	0.0108374	-0.750331	TMEM134	transmembrane protein 134	80194	456
CPPED1	-0.713061	4.67973	-5.58839	0.00120656	0.0108374	-0.751077	CPPED1	calcineurin like phosphoesterase domain containing 1	55313	457
NUP93	0.757007	6.72791	5.70209	0.00108316	0.010074	-0.762933	NUP93	nucleoporin 93	9688	458
ATP5G1	0.9636	8.72761	5.95579	0.000856098	0.00882814	-0.777142	ATP5G1	NA	NA	459
SERPINF1	1.13698	5.72849	5.58264	0.00121321	0.0108374	-0.783329	SERPINF1	serpin family F member 1	5176	460
IFT20	-1.15022	5.80343	-5.57666	0.00122017	0.0108374	-0.787664	IFT20	intraflagellar transport 20	90410	461
CAT	1.12446	6.57048	5.65167	0.00113602	0.0104836	-0.791084	CAT	catalase	847	462
C16orf13	0.972981	7.52111	5.78893	0.000998518	0.00963297	-0.791085	C16orf13	NA	NA	463
ATP6V1D	-0.733651	6.01988	-5.58446	0.00121111	0.0108374	-0.791821	ATP6V1D	ATPase H+ transporting V1 subunit D	51382	464
KRTCAP2	0.501121	8.92749	5.9626	0.000850797	0.00879425	-0.794933	KRTCAP2	keratinocyte associated protein 2	200185	465
TRMT61B	0.809823	4.90456	5.55054	0.00125112	0.0109912	-0.797215	TRMT61B	tRNA methyltransferase 61B	55006	466
MRS2	0.952823	5.15323	5.54802	0.00125415	0.0109912	-0.798074	MRS2	magnesium transporter MRS2	57380	467
S100A6	-2.89671	6.32065	-5.63325	0.00115606	0.0106163	-0.800981	S100A6	S100 calcium binding protein A6	6277	468
IFITM2	0.749575	7.47478	5.76983	0.00101647	0.00965981	-0.808666	IFITM2	interferon induced transmembrane protein 2	10581	469
GRWD1	1.07981	5.96197	5.57478	0.00122238	0.0108374	-0.810366	GRWD1	glutamate rich WD repeat containing 1	83743	470
C14orf1	-0.796037	6.37653	-5.59912	0.00119425	0.0108078	-0.821313	C14orf1	NA	NA	471
NPEPPS	-1.18074	5.27159	-5.51339	0.00129667	0.0112879	-0.826833	NPEPPS	aminopeptidase puromycin sensitive	9520	472
ARG2	-2.51514	6.62031	-5.62317	0.0011672	0.0106737	-0.828104	ARG2	arginase 2	384	473
VEZF1	-0.813367	4.59792	-5.51148	0.00129906	0.0112879	-0.839583	VEZF1	vascular endothelial zinc finger 1	7716	474
UFSP2	-1.02986	5.62874	-5.49465	0.00132036	0.0113822	-0.856586	UFSP2	UFM1 specific peptidase 2	55325	475
POLR2H	0.62283	8.10651	5.80673	0.000982108	0.00951686	-0.857438	POLR2H	RNA polymerase II subunit H	5437	476
TOMM22	0.861682	7.4841	5.71972	0.00106534	0.00999357	-0.860292	TOMM22	translocase of outer mitochondrial membrane 22	56993	477
PSMB3	0.791067	9.85575	5.98833	0.000831099	0.00869086	-0.873668	PSMB3	proteasome 20S subunit beta 3	5691	478
INO80C	-1.44676	6.39336	-5.54745	0.00125484	0.0109912	-0.880516	INO80C	INO80 complex subunit C	125476	479
NOP16	2.28771	7.71913	5.68423	0.00110156	0.0102234	-0.880747	NOP16	NOP16 nucleolar protein	51491	480
ILF2	0.464654	8.89133	5.874	0.000922804	0.00919011	-0.881882	ILF2	interleukin enhancer binding factor 2	3608	481
MTRR	0.952007	5.15751	5.46353	0.00136079	0.0115918	-0.887292	MTRR	5-methyltetrahydrofolate-homocysteine methyltransferase reductase	4552	482
ISOC1	1.08792	6.19386	5.50255	0.00131031	0.011363	-0.909417	ISOC1	isochorismatase domain containing 1	51015	483
NDUFA12	0.57047	8.65198	5.81805	0.000971831	0.00946233	-0.912497	NDUFA12	NADH:ubiquinone oxidoreductase subunit A12	55967	484
PJA2	-0.85493	5.83303	-5.45375	0.00137379	0.0116585	-0.914399	PJA2	praja ring finger ubiquitin ligase 2	9867	485
ME1	-1.22795	5.47245	-5.43344	0.00140122	0.0118452	-0.91522	ME1	malic enzyme 1	4199	486
PDCD4	-1.22917	5.08648	-5.431	0.00140457	0.0118505	-0.919616	PDCD4	programmed cell death 4	27250	487
SF3A3	0.945888	7.84466	5.70476	0.00108044	0.010074	-0.922835	SF3A3	splicing factor 3a subunit 3	10946	488
LIMA1	-1.68698	5.49337	-5.44714	0.00138265	0.0117109	-0.923824	LIMA1	LIM domain and actin binding 1	51474	489
ANAPC13	1.28143	6.52755	5.51976	0.00128874	0.0112429	-0.925224	ANAPC13	anaphase promoting complex subunit 13	25847	490
GPS1	1.13095	6.91562	5.56474	0.00123419	0.0109189	-0.928295	GPS1	G protein pathway suppressor 1	2873	491
STON2	-1.22095	5.41625	-5.41818	0.00142224	0.0119323	-0.930304	STON2	stonin 2	85439	492
SLC25A5	0.444306	10.4364	5.99302	0.000827565	0.00869086	-0.937735	SLC25A5	solute carrier family 25 member 5	292	493
C14orf166	0.534014	8.06063	5.7208	0.00106426	0.00999357	-0.94252	C14orf166	NA	NA	494
WDR74	1.109	7.14256	5.58528	0.00121016	0.0108374	-0.943217	WDR74	WD repeat domain 74	54663	495
MRPL48	0.660934	7.38121	5.60304	0.0011898	0.0107898	-0.971118	MRPL48	mitochondrial ribosomal protein L48	51642	496
TIMM13	0.957551	6.40961	5.46197	0.00136286	0.0115918	-0.973557	TIMM13	translocase of inner mitochondrial membrane 13	26517	497
RUSC1	1.16656	5.16476	5.38846	0.00146421	0.0121887	-0.976955	RUSC1	RUN and SH3 domain containing 1	23623	498
PRPS2	1.15247	6.46376	5.46166	0.00136327	0.0115918	-0.980274	PRPS2	phosphoribosyl pyrophosphate synthetase 2	5634	499
FBXO42	-0.901624	5.37425	-5.35608	0.00151155	0.0123877	-0.987579	FBXO42	F-box protein 42	54455	500
ILKAP	1.00096	5.53835	5.3663	0.00149643	0.0123159	-0.996513	ILKAP	ILK associated serine/threonine phosphatase	80895	501
HBZ	-1.02931	11.4369	-6.0497	0.000786175	0.00855186	-1.00007	HBZ	hemoglobin subunit zeta	3050	502
TCTN3	0.689792	4.42492	5.37604	0.00148218	0.0122914	-1.00122	TCTN3	tectonic family member 3	26123	503
NDUFS8	0.630547	8.73593	5.74125	0.00104402	0.00985717	-1.00187	NDUFS8	NADH:ubiquinone oxidoreductase core subunit S8	4728	504
OAT	0.711293	7.63618	5.60463	0.001188	0.0107898	-1.00557	OAT	ornithine aminotransferase	4942	505
AIDA	-0.978161	4.80971	-5.34759	0.00152425	0.0124509	-1.00791	AIDA	axin interactor, dorsalization associated	64853	506
PRMT6	1.60849	5.27372	5.38027	0.00147604	0.0122638	-1.00963	PRMT6	protein arginine methyltransferase 6	55170	507
PHB2	1.25777	8.20332	5.658	0.00112923	0.010458	-1.01314	PHB2	prohibitin 2	11331	508
EIF3I	0.4236	9.42587	5.80469	0.000983976	0.00951686	-1.01591	EIF3I	eukaryotic translation initiation factor 3 subunit I	8668	509
NHP2L1	0.988424	8.1176	5.64102	0.00114756	0.0105605	-1.02506	NHP2L1	NA	NA	510
CDK5	0.852769	5.83211	5.35466	0.00151368	0.0123877	-1.02736	CDK5	cyclin dependent kinase 5	1020	511
MTERFD3	0.756709	4.73199	5.32191	0.00156339	0.0125821	-1.04416	MTERFD3	NA	NA	512
EPM2AIP1	-1.57725	4.69756	-5.32944	0.0015518	0.0125821	-1.05686	EPM2AIP1	EPM2A interacting protein 1	9852	513
TMEM33	0.814783	5.03874	5.30139	0.00159548	0.0127463	-1.05902	TMEM33	transmembrane protein 33	55161	514
CBFA2T3	0.811921	4.39386	5.32518	0.00155834	0.0125821	-1.06146	CBFA2T3	CBFA2/RUNX1 partner transcriptional co-repressor 3	863	515
PNO1	1.57002	5.7237	5.33556	0.00154245	0.0125525	-1.06322	PNO1	partner of NOB1 homolog	56902	516
LOC100288069	-2.04413	4.80484	-5.32356	0.00156085	0.0125821	-1.0832	LOC100288069	uncharacterized LOC100288069	100288069	517
CTH	-0.891519	6.20147	-5.32921	0.00155216	0.0125821	-1.08722	CTH	cystathionine gamma-lyase	1491	518
ARF4	-0.571707	7.44051	-5.50024	0.00131324	0.0113658	-1.09414	ARF4	ADP ribosylation factor 4	378	519
UFM1	-0.869955	5.88334	-5.27542	0.00163717	0.0129779	-1.11156	UFM1	ubiquitin fold modifier 1	51569	520
NTHL1	2.02184	5.33993	5.31519	0.00157383	0.0126428	-1.1135	NTHL1	nth like DNA glycosylase 1	4913	521
LOC100505687	-0.681587	4.27538	-5.28616	0.00161978	0.0128749	-1.1145	LOC100505687	NA	NA	522
CHCHD1	0.534515	7.43847	5.47368	0.00134745	0.0115247	-1.11959	CHCHD1	coiled-coil-helix-coiled-coil-helix domain containing 1	118487	523
TBRG4	1.23319	7.18572	5.41802	0.00142247	0.0119323	-1.12444	TBRG4	transforming growth factor beta regulator 4	9238	524
INSIG1	-2.29973	8.43988	-5.56272	0.00123658	0.0109189	-1.12998	INSIG1	insulin induced gene 1	3638	525
TSN	0.747303	6.80282	5.36721	0.00149509	0.0123159	-1.13018	TSN	translin	7247	526
LMNA	-0.870953	8.05892	-5.53606	0.00126866	0.0110899	-1.13869	LMNA	lamin A/C	4000	527
PSMA7	0.676994	9.88085	5.73533	0.00104983	0.00989061	-1.13959	PSMA7	proteasome 20S subunit alpha 7	5688	528
MCM3	0.892883	7.34301	5.42307	0.00141547	0.0119194	-1.154	MCM3	minichromosome maintenance complex component 3	4172	529
MTRNR2L6	-1.50259	7.25806	-5.40159	0.00144551	0.0120792	-1.15657	MTRNR2L6	MT-RNR2 like 6	100463482	530
LEPROTL1	0.666594	5.9766	5.24353	0.00169007	0.0132134	-1.15838	LEPROTL1	leptin receptor overlapping transcript like 1	23484	531
FASTKD3	0.889235	5.55931	5.21317	0.00174221	0.0134505	-1.16043	FASTKD3	FAST kinase domains 3	79072	532
RHOC	-0.811224	8.66536	-5.57869	0.00121781	0.0108374	-1.16653	RHOC	ras homolog family member C	389	533
AAMP	0.777635	7.01303	5.36387	0.00150002	0.0123222	-1.16667	AAMP	angio associated migratory cell protein	14	534
NDUFS7	0.849767	8.78581	5.58809	0.00120691	0.0108374	-1.16838	NDUFS7	NADH:ubiquinone oxidoreductase core subunit S7	374291	535
QSOX1	-1.11206	5.3846	-5.19071	0.00178196	0.0136606	-1.17247	QSOX1	quiescin sulfhydryl oxidase 1	5768	536
PSAT1	0.802184	8.01664	5.48504	0.0013327	0.0114209	-1.18239	PSAT1	phosphoserine aminotransferase 1	29968	537
GPN1	0.636934	6.45943	5.27409	0.00163934	0.0129779	-1.18259	GPN1	GPN-loop GTPase 1	11321	538
PPME1	-0.56918	6.69082	-5.29401	0.0016072	0.0128165	-1.1993	PPME1	protein phosphatase methylesterase 1	51400	539
SH3GLB1	-1.86144	5.58802	-5.20428	0.00175782	0.0135231	-1.19938	SH3GLB1	SH3 domain containing GRB2 like, endophilin B1	51100	540
SIVA1	0.784125	8.17048	5.48682	0.0013304	0.0114209	-1.20128	SIVA1	SIVA1 apoptosis inducing factor	10572	541
LASP1	-0.874183	6.6207	-5.25491	0.00167097	0.0131566	-1.22703	LASP1	LIM and SH3 protein 1	3927	542
RUSC1-AS1	-1.69847	4.80587	-5.17318	0.0018137	0.0138796	-1.22945	RUSC1-AS1	RUSC1 antisense RNA 1	284618	543
MRPS35	0.508347	7.65387	5.39601	0.00145342	0.012122	-1.23556	MRPS35	mitochondrial ribosomal protein S35	60488	544
RNF168	-0.99306	4.44791	-5.15756	0.00184251	0.0140754	-1.23771	RNF168	ring finger protein 168	165918	545
RNF34	0.704393	5.55702	5.13218	0.00189045	0.0143162	-1.24506	RNF34	ring finger protein 34	80196	546
TPM4	-1.59534	7.17667	-5.30267	0.00159346	0.0127463	-1.24833	TPM4	tropomyosin 4	7171	547
DNAJB4	-0.796445	4.8169	-5.11653	0.00192072	0.0144756	-1.25371	DNAJB4	DnaJ heat shock protein family (Hsp40) member B4	11080	548
NAMPT	-0.719761	7.1361	-5.30211	0.00159435	0.0127463	-1.26172	NAMPT	nicotinamide phosphoribosyltransferase	10135	549
NRBF2	-0.755369	6.0179	-5.14714	0.00186203	0.0141501	-1.26344	NRBF2	nuclear receptor binding factor 2	29982	550
TAGLN2	-0.436671	9.99484	-5.6302	0.00115942	0.0106248	-1.26672	TAGLN2	transgelin 2	8407	551
MAPKAPK5-AS1	0.833417	4.61155	5.11615	0.00192145	0.0144756	-1.27725	MAPKAPK5-AS1	MAPKAPK5 antisense RNA 1	51275	552
TUBB6	-0.923449	7.80689	-5.37318	0.00148634	0.0123025	-1.28021	TUBB6	tubulin beta 6 class V	84617	553
LTA4H	0.678484	5.60427	5.10029	0.00195268	0.0146603	-1.28309	LTA4H	leukotriene A4 hydrolase	4048	554
ACTG1	-0.411825	10.0509	-5.61919	0.00117163	0.0106917	-1.28494	ACTG1	actin gamma 1	71	555
ASTN2	-2.48888	5.05694	-5.15369	0.00184974	0.0141059	-1.29672	ASTN2	astrotactin 2	23245	556
MRPS18B	0.494821	7.70131	5.34416	0.00152941	0.0124697	-1.29906	MRPS18B	mitochondrial ribosomal protein S18B	28973	557
WASF2	-0.582273	6.76267	-5.21377	0.00174117	0.0134505	-1.29957	WASF2	WASP family member 2	10163	558
C16orf80	0.640254	6.98378	5.23789	0.00169962	0.0132388	-1.30299	C16orf80	NA	NA	559
NELFE	0.891934	7.39148	5.28576	0.00162043	0.0128749	-1.31082	NELFE	negative elongation factor complex member E	7936	560
HIST1H2BD	-0.740292	6.17976	-5.12099	0.00191203	0.0144546	-1.31163	HIST1H2BD	NA	NA	561
RSU1	0.714837	4.72387	5.07176	0.00201032	0.0148627	-1.31754	RSU1	Ras suppressor protein 1	6251	562
MYH9	-1.28723	4.94434	-5.07239	0.00200904	0.0148627	-1.31826	MYH9	myosin heavy chain 9	4627	563
PRMT5	1.34487	7.25626	5.24081	0.00169466	0.0132238	-1.32568	PRMT5	protein arginine methyltransferase 5	10419	564
TSEN54	0.872414	4.82124	5.06723	0.00201964	0.0149064	-1.32628	TSEN54	tRNA splicing endonuclease subunit 54	283989	565
PSMB5	0.681008	9.3157	5.49714	0.00131719	0.0113773	-1.32777	PSMB5	proteasome 20S subunit beta 5	5693	566
MRPL32	0.88723	7.32853	5.26096	0.00166091	0.0131011	-1.32847	MRPL32	mitochondrial ribosomal protein L32	64983	567
NFE2L2	-1.15941	5.82087	-5.07644	0.00200074	0.014856	-1.33107	NFE2L2	nuclear factor, erythroid 2 like 2	4780	568
UGDH	-0.946649	4.99476	-5.04626	0.00206347	0.0151275	-1.33118	UGDH	UDP-glucose 6-dehydrogenase	7358	569
MRPL19	0.819055	4.72527	5.0581	0.0020386	0.0149703	-1.33727	MRPL19	mitochondrial ribosomal protein L19	9801	570
HP1BP3	-0.650603	5.80662	-5.05849	0.00203779	0.0149703	-1.34042	HP1BP3	heterochromatin protein 1 binding protein 3	50809	571
CCDC174	-1.13759	4.23338	-5.07553	0.0020026	0.014856	-1.35465	CCDC174	coiled-coil domain containing 174	51244	572
SPC25	0.701974	7.32262	5.22437	0.00172276	0.0133713	-1.37193	SPC25	SPC25 component of NDC80 kinetochore complex	57405	573
MRPS24	1.14259	8.65154	5.36803	0.00149388	0.0123159	-1.38779	MRPS24	mitochondrial ribosomal protein S24	64951	574
MRPS11	0.695663	6.00524	5.04006	0.00207663	0.0151984	-1.38781	MRPS11	mitochondrial ribosomal protein S11	64963	575
COMT	0.476159	8.22021	5.32227	0.00156283	0.0125821	-1.39173	COMT	catechol-O-methyltransferase	1312	576
TBK1	0.742298	4.95012	4.99904	0.00216612	0.0157215	-1.39331	TBK1	TANK binding kinase 1	29110	577
BUB1	-0.708678	6.93963	-5.14867	0.00185915	0.0141501	-1.39958	BUB1	BUB1 mitotic checkpoint serine/threonine kinase	699	578
PHGDH	0.796615	7.4541	5.20761	0.00175195	0.0135018	-1.40888	PHGDH	phosphoglycerate dehydrogenase	26227	579
ATP5B	0.710339	10.6249	5.56016	0.00123962	0.0109237	-1.41284	ATP5B	NA	NA	580
UCHL5	0.705209	7.54806	5.21559	0.00173799	0.0134505	-1.41552	UCHL5	ubiquitin C-terminal hydrolase L5	51377	581
ACTN4	-1.16069	6.58654	-5.06247	0.0020295	0.0149538	-1.43317	ACTN4	actinin alpha 4	81	582
PLA2G12A	0.81591	5.20307	4.9525	0.00227295	0.0163069	-1.44203	PLA2G12A	phospholipase A2 group XIIA	81579	583
SLC35F6	0.699109	5.89974	4.97754	0.00221476	0.0159946	-1.44744	SLC35F6	solute carrier family 35 member F6	54978	584
TPI1	-0.511968	10.2604	-5.48577	0.00133176	0.0114209	-1.45259	TPI1	triosephosphate isomerase 1	7167	585
RALB	-0.69378	6.28137	-5.00437	0.00215426	0.0156615	-1.45587	RALB	RAS like proto-oncogene B	5899	586
DANCR	1.82444	8.45642	5.26185	0.00165946	0.0131011	-1.46252	DANCR	differentiation antagonizing non-protein coding RNA	57291	587
TIMM21	1.25823	5.8433	4.96476	0.00224424	0.0161541	-1.47035	TIMM21	translocase of inner mitochondrial membrane 21	29090	588
COPS6	0.810812	8.20996	5.24339	0.00169029	0.0132134	-1.47251	COPS6	COP9 signalosome subunit 6	10980	589
PPP2R1B	0.879444	5.38331	4.92243	0.00234513	0.0166333	-1.4787	PPP2R1B	protein phosphatase 2 scaffold subunit Abeta	5519	590
LRRC8D	-1.27928	4.73387	-4.9337	0.0023178	0.0165342	-1.48094	LRRC8D	leucine rich repeat containing 8 VRAC subunit D	55144	591
METTL13	1.39659	4.94721	4.94268	0.00229627	0.0164471	-1.48576	METTL13	NA	NA	592
RNASEH2C	0.611456	4.99798	4.90867	0.00237904	0.0167647	-1.48885	RNASEH2C	ribonuclease H2 subunit C	84153	593
IMP4	1.17721	7.20322	5.0895	0.00197426	0.0146957	-1.4929	IMP4	IMP U3 small nucleolar ribonucleoprotein 4	92856	594
KLHDC4	0.86227	4.6267	4.8955	0.00241198	0.0168893	-1.52727	KLHDC4	kelch domain containing 4	54758	595
MIS18A	0.596078	6.93631	5.02855	0.00210132	0.0153533	-1.53005	MIS18A	MIS18 kinetochore protein A	54069	596
PAIP2	-0.510238	8.76164	-5.24772	0.00168301	0.0132038	-1.53882	PAIP2	poly(A) binding protein interacting protein 2	51247	597
EMC4	0.466765	7.83659	5.14515	0.00186578	0.014154	-1.5391	EMC4	ER membrane protein complex subunit 4	51234	598
MRPS33	0.772101	7.67162	5.11193	0.0019297	0.0145127	-1.54767	MRPS33	mitochondrial ribosomal protein S33	51650	599
HMGN3	0.884533	6.32386	4.93287	0.0023198	0.0165342	-1.54832	HMGN3	high mobility group nucleosomal binding domain 3	9324	600
NUP155	0.676373	5.9643	4.89237	0.00241988	0.0168893	-1.5507	NUP155	nucleoporin 155	9631	601
LOC100505695	-0.984992	4.8877	-4.85687	0.00251163	0.0173076	-1.55139	LOC100505695	NA	NA	602
ZFAND6	-0.517398	6.69248	-4.97768	0.00221444	0.0159946	-1.55351	ZFAND6	zinc finger AN1-type containing 6	54469	603
TBL1XR1	-0.753296	6.26434	-4.90159	0.00239667	0.0168618	-1.5709	TBL1XR1	transducin beta like 1 X-linked receptor 1	79718	604
HSD3B7	1.17043	5.27614	4.84755	0.00253638	0.0173999	-1.57828	HSD3B7	hydroxy-delta-5-steroid dehydrogenase, 3 beta- and steroid delta-isomerase 7	80270	605
RHOG	0.579406	7.7384	5.09043	0.0019724	0.0146957	-1.58539	RHOG	ras homolog family member G	391	606
PQLC2	-0.664927	5.26233	-4.81288	0.0026308	0.0177974	-1.58599	PQLC2	NA	NA	607
POC1A	0.930926	4.45564	4.85401	0.0025192	0.0173324	-1.5864	POC1A	POC1 centriolar protein A	25886	608
ORC5	0.595489	6.55609	4.92508	0.00233869	0.0166333	-1.58788	ORC5	origin recognition complex subunit 5	5001	609
DCK	0.954742	4.57403	4.84732	0.00253698	0.0173999	-1.58815	DCK	deoxycytidine kinase	1633	610
HSPA9	0.535393	8.79912	5.20126	0.00176316	0.0135403	-1.59452	HSPA9	heat shock protein family A (Hsp70) member 9	3313	611
SNRPE	0.634715	7.94082	5.09837	0.0019565	0.0146636	-1.60258	SNRPE	small nuclear ribonucleoprotein polypeptide E	6635	612
SLU7	-0.944914	5.09937	-4.80504	0.0026527	0.0178842	-1.6027	SLU7	SLU7 homolog, splicing factor	10569	613
POLR2E	0.649475	6.86859	4.95368	0.00227017	0.0163069	-1.60342	POLR2E	RNA polymerase II subunit E	5434	614
IMMP2L	0.692967	6.40571	4.89102	0.00242331	0.0168893	-1.60524	IMMP2L	inner mitochondrial membrane peptidase subunit 2	83943	615
ABHD3	0.796071	4.48039	4.82913	0.00258606	0.0176532	-1.60869	ABHD3	abhydrolase domain containing 3	171586	616
STARD8	-0.851975	4.1016	-4.86644	0.00248652	0.0171997	-1.60941	STARD8	StAR related lipid transfer domain containing 8	9754	617
CIR1	-1.30135	5.41061	-4.8065	0.00264861	0.0178842	-1.61307	CIR1	corepressor interacting with RBPJ, 1	9541	618
WDR77	1.01939	6.68016	4.91458	0.00236441	0.0166886	-1.61333	WDR77	WD repeat domain 77	79084	619
XPO5	0.693203	6.24006	4.8651	0.00249003	0.0171997	-1.61389	XPO5	exportin 5	57510	620
BLVRA	0.994335	7.13128	4.97129	0.00222913	0.0160718	-1.61912	BLVRA	biliverdin reductase A	644	621
MSH2	0.605449	6.77569	4.91664	0.00235934	0.0166798	-1.63138	MSH2	mutS homolog 2	4436	622
NUP85	0.651023	5.89539	4.81257	0.00263167	0.0177974	-1.63489	NUP85	nucleoporin 85	79902	623
AAAS	1.07419	6.45266	4.8693	0.00247907	0.0171919	-1.63691	AAAS	aladin WD repeat nucleoporin	8086	624
YIPF5	-0.835353	5.33839	-4.76632	0.00276391	0.0182947	-1.64448	YIPF5	Yip1 domain family member 5	81555	625
FLJ31306	-1.15116	4.43201	-4.79603	0.00267814	0.0180001	-1.65196	FLJ31306	NA	NA	626
AMFR	-0.787479	4.64053	-4.77302	0.0027443	0.0182479	-1.65386	AMFR	autocrine motility factor receptor	267	627
AEN	1.33401	4.7825	4.79758	0.00267373	0.0179982	-1.65528	AEN	apoptosis enhancing nuclease	64782	628
CCT6A	0.929319	8.30512	5.09009	0.00197307	0.0146957	-1.65561	CCT6A	chaperonin containing TCP1 subunit 6A	908	629
ATP5I	0.815772	9.57943	5.2258	0.0017203	0.0133713	-1.65631	ATP5I	NA	NA	630
POP5	0.872673	6.75368	4.88028	0.00245071	0.017041	-1.66567	POP5	POP5 homolog, ribonuclease P/MRP subunit	51367	631
RAN	0.854298	11.4428	5.41208	0.00143075	0.0119788	-1.67363	RAN	RAN, member RAS oncogene family	5901	632
SYNCRIP	0.819086	6.74552	4.86434	0.00249203	0.0171997	-1.68362	SYNCRIP	synaptotagmin binding cytoplasmic RNA interacting protein	10492	633
ATIC	0.93658	7.67811	4.98462	0.0021986	0.0159307	-1.69007	ATIC	5-aminoimidazole-4-carboxamide ribonucleotide formyltransferase/IMP cyclohydrolase	471	634
C17orf58	0.784912	5.33799	4.72547	0.00288695	0.0188235	-1.70128	C17orf58	chromosome 17 open reading frame 58	284018	635
HNRPDL	0.506475	7.10111	4.89899	0.00240321	0.0168805	-1.70755	HNRPDL	NA	NA	636
M6PR	0.642399	6.49779	4.81259	0.00263161	0.0177974	-1.70872	M6PR	mannose-6-phosphate receptor, cation dependent	4074	637
EEF1E1	0.67876	8.80634	5.09648	0.00196026	0.0146667	-1.71295	EEF1E1	eukaryotic translation elongation factor 1 epsilon 1	9521	638
CCNI	-1.54927	6.06391	-4.76984	0.00275359	0.0182568	-1.71376	CCNI	cyclin I	10983	639
KDELR3	-1.31372	5.33942	-4.70874	0.00293911	0.018945	-1.72574	KDELR3	KDEL endoplasmic reticulum protein retention receptor 3	11015	640
CUTC	0.866805	5.52786	4.70946	0.00293682	0.018945	-1.72897	CUTC	cutC copper transporter	51076	641
DDX21	0.689242	7.17	4.87923	0.0024534	0.017041	-1.73869	DDX21	DExD-box helicase 21	9188	642
DPP7	0.921971	5.09626	4.69986	0.00296721	0.0190058	-1.73996	DPP7	dipeptidyl peptidase 7	29952	643
MTHFR	-0.699625	4.86366	-4.67778	0.00303844	0.0192836	-1.74923	MTHFR	methylenetetrahydrofolate reductase	4524	644
RRM2	-0.424753	8.20517	-5.006	0.00215064	0.0156613	-1.74946	RRM2	ribonucleotide reductase regulatory subunit M2	6241	645
RAI14	-0.730938	4.28777	-4.71492	0.00291972	0.018924	-1.75875	RAI14	retinoic acid induced 14	26064	646
ATOX1	0.60001	7.12973	4.84462	0.00254421	0.0174221	-1.77374	ATOX1	antioxidant 1 copper chaperone	475	647
CNOT4	-0.839393	4.95581	-4.65563	0.00311182	0.0195588	-1.77715	CNOT4	CCR4-NOT transcription complex subunit 4	4850	648
PPP2R2A	-0.680513	4.31164	-4.69499	0.00298277	0.0190536	-1.77881	PPP2R2A	protein phosphatase 2 regulatory subunit Balpha	5520	649
RAB31	-0.775853	6.72947	-4.78083	0.00272164	0.0181465	-1.78372	RAB31	RAB31, member RAS oncogene family	11031	650
FAM83A	-0.573184	6.99498	-4.81758	0.00261778	0.0177974	-1.78862	FAM83A	family with sequence similarity 83 member A	84985	651
NAA10	1.52637	7.78208	4.8923	0.00242006	0.0168893	-1.79301	NAA10	N(alpha)-acetyltransferase 10, NatA catalytic subunit	8260	652
CLIC4	-0.730985	6.2741	-4.70834	0.00294035	0.018945	-1.79658	CLIC4	chloride intracellular channel 4	25932	653
TIMELESS	0.675828	5.11805	4.64085	0.00316187	0.0196749	-1.79864	TIMELESS	timeless circadian regulator	8914	654
PRDX4	1.03698	8.76591	5.009	0.00214401	0.0156391	-1.80569	PRDX4	peroxiredoxin 4	10549	655
MVK	-1.05066	5.50343	-4.63723	0.00317427	0.0196958	-1.80654	MVK	mevalonate kinase	4598	656
CUL4B	-0.708663	4.80124	-4.62989	0.00319958	0.0197406	-1.80903	CUL4B	cullin 4B	8450	657
GNAI3	-0.588445	6.96376	-4.79029	0.00269445	0.0180276	-1.81502	GNAI3	G protein subunit alpha i3	2773	658
TIMM17B	0.881761	7.24564	4.81548	0.00262358	0.0177974	-1.82107	TIMM17B	translocase of inner mitochondrial membrane 17B	10245	659
TIMM44	0.618055	6.97049	4.78046	0.00272269	0.0181465	-1.82125	TIMM44	translocase of inner mitochondrial membrane 44	10469	660
CNPY2	1.46877	6.5548	4.7211	0.00290048	0.0188834	-1.82146	CNPY2	canopy FGF signaling regulator 2	10330	661
PTPRR	-0.892583	4.93648	-4.62027	0.00323311	0.0198228	-1.82174	PTPRR	protein tyrosine phosphatase receptor type R	5801	662
TBCD	-0.692817	4.01269	-4.69343	0.00298777	0.0190536	-1.82398	TBCD	tubulin folding cofactor D	6904	663
PRDX1	0.479973	11.2356	5.25271	0.00167464	0.0131618	-1.82615	PRDX1	peroxiredoxin 1	5052	664
YARS2	0.84361	5.24824	4.61439	0.00325377	0.019875	-1.83433	YARS2	tyrosyl-tRNA synthetase 2	51067	665
THYN1	1.30717	6.81707	4.73444	0.0028594	0.0187278	-1.83788	THYN1	thymocyte nuclear protein 1	29087	666
RPA1	0.743653	5.972	4.63822	0.0031709	0.0196958	-1.84918	RPA1	replication protein A1	6117	667
RAB5A	-0.725703	6.20602	-4.65428	0.00311634	0.019559	-1.85079	RAB5A	RAB5A, member RAS oncogene family	5868	668
USP10	0.518876	7.02775	4.75579	0.00279504	0.0184727	-1.86174	USP10	ubiquitin specific peptidase 10	9100	669
SLC38A5	0.811641	7.17053	4.7697	0.00275401	0.0182568	-1.86446	SLC38A5	solute carrier family 38 member 5	92745	670
SESN2	-1.47825	5.64343	-4.6045	0.0032889	0.0200032	-1.86601	SESN2	sestrin 2	83667	671
UCA1	-0.618096	6.04561	-4.61955	0.00323564	0.0198228	-1.87008	UCA1	urothelial cancer associated 1	652995	672
MCL1	-1.86771	5.54417	-4.61746	0.00324298	0.0198399	-1.8706	MCL1	MCL1 apoptosis regulator, BCL2 family member	4170	673
CLNS1A	0.693486	8.51395	4.92339	0.00234279	0.0166333	-1.87703	CLNS1A	chloride nucleotide-sensitive channel 1A	1207	674
TRMT1	1.43248	5.55568	4.60287	0.00329473	0.0200032	-1.88106	TRMT1	tRNA methyltransferase 1	55621	675
FAM96A	0.77307	7.89393	4.83899	0.00255932	0.017498	-1.89122	FAM96A	NA	NA	676
ABHD5	-0.811617	4.75831	-4.5646	0.00343498	0.0204397	-1.89213	ABHD5	abhydrolase domain containing 5	51099	677
LAS1L	0.899601	6.65831	4.66923	0.00306651	0.0193297	-1.89778	LAS1L	LAS1 like ribosome biogenesis factor	81887	678
RPL7L1	0.560662	7.43183	4.7797	0.00272489	0.0181465	-1.89882	RPL7L1	ribosomal protein L7 like 1	285855	679
ELAC2	1.10447	5.74949	4.58132	0.00337289	0.0202973	-1.90352	ELAC2	elaC ribonuclease Z 2	60528	680
CYBASC3	-0.572747	6.50433	-4.64377	0.00315192	0.0196691	-1.90903	CYBASC3	NA	NA	681
TANK	-0.599732	5.86225	-4.56829	0.00342117	0.0204147	-1.91125	TANK	TRAF family member associated NFKB activator	10010	682
MRPS2	1.1967	7.45242	4.75078	0.00281002	0.0185156	-1.9207	MRPS2	mitochondrial ribosomal protein S2	51116	683
DDX27	0.93246	5.59058	4.55102	0.00348632	0.0205782	-1.92202	DDX27	DEAD-box helicase 27	55661	684
WDR61	0.802203	7.74897	4.79257	0.00268796	0.0180276	-1.9251	WDR61	WD repeat domain 61	80349	685
NIP7	1.6333	5.80491	4.58196	0.00337055	0.0202973	-1.92688	NIP7	nucleolar pre-rRNA processing protein NIP7	51388	686
TFB2M	0.659605	6.74444	4.65289	0.00312102	0.0195602	-1.93383	TFB2M	transcription factor B2, mitochondrial	64216	687
WDR43	0.779166	5.99014	4.56458	0.00343503	0.0204397	-1.93954	WDR43	WD repeat domain 43	23160	688
MARS	0.6026	8.12465	4.82446	0.00259883	0.0177126	-1.94324	MARS	NA	NA	689
ZBTB8OS	0.609531	6.34037	4.59255	0.00333191	0.0201578	-1.94561	ZBTB8OS	zinc finger and BTB domain containing 8 opposite strand	339487	690
PPP2R1A	0.47979	7.43611	4.73903	0.00284543	0.0186924	-1.94827	PPP2R1A	protein phosphatase 2 scaffold subunit Aalpha	5518	691
RBBP4	0.528157	6.30464	4.58113	0.00337358	0.0202973	-1.95365	RBBP4	RB binding protein 4, chromatin remodeling factor	5928	692
FIP1L1	0.581775	6.53779	4.60978	0.0032701	0.019922	-1.95378	FIP1L1	factor interacting with PAPOLA and CPSF1	81608	693
CEBPZ	0.551799	6.15254	4.56342	0.00343941	0.0204397	-1.95505	CEBPZ	CCAAT enhancer binding protein zeta	10153	694
SEC61G	-0.961009	9.18636	-4.91962	0.00235202	0.0166551	-1.96041	SEC61G	SEC61 translocon gamma subunit	23480	695
ZNF143	-0.63265	4.82068	-4.49857	0.00369295	0.02114	-1.96207	ZNF143	zinc finger protein 143	7702	696
ERMAP	-1.31473	4.82388	-4.51643	0.0036211	0.0209764	-1.9677	ERMAP	erythroblast membrane associated protein (Scianna blood group)	114625	697
SYVN1	-1.08908	4.77167	-4.50745	0.00365702	0.021017	-1.97046	SYVN1	synoviolin 1	84447	698
UCP2	0.605198	7.62434	4.74085	0.00283992	0.0186844	-1.97285	UCP2	uncoupling protein 2	7351	699
ATP6V1G1	-0.586528	7.55958	-4.73273	0.00286464	0.0187339	-1.97704	ATP6V1G1	ATPase H+ transporting V1 subunit G1	9550	700
MAGOH	0.517222	7.15645	4.67625	0.00304342	0.0192836	-1.97737	MAGOH	mago homolog, exon junction complex subunit	4116	701
CLPTM1L	0.800979	4.22271	4.53323	0.00355493	0.0207031	-1.98041	CLPTM1L	CLPTM1 like	81037	702
P4HB	-0.639194	9.0727	-4.89082	0.00242382	0.0168893	-1.98221	P4HB	prolyl 4-hydroxylase subunit beta	5034	703
HIST1H2AE	-0.65702	6.16714	-4.5342	0.00355115	0.0207031	-1.98777	HIST1H2AE	NA	NA	704
DDX18	0.651394	5.48947	4.48334	0.00375548	0.021391	-1.98991	DDX18	DEAD-box helicase 18	8886	705
HMGB1	0.515887	8.18009	4.79023	0.00269464	0.0180276	-1.99202	HMGB1	high mobility group box 1	3146	706
PPP1R12A	-0.649312	5.12876	-4.46632	0.00382676	0.0216222	-1.9922	PPP1R12A	protein phosphatase 1 regulatory subunit 12A	4659	707
TSEN15	0.952641	7.55693	4.70482	0.00295146	0.0189606	-1.9979	TSEN15	tRNA splicing endonuclease subunit 15	116461	708
ALKBH4	0.568092	4.34559	4.50749	0.00365684	0.021017	-1.99814	ALKBH4	alkB homolog 4, lysine demethylase	54784	709
NDUFV1	1.41586	7.6328	4.70003	0.00296666	0.0190058	-1.99999	NDUFV1	NADH:ubiquinone oxidoreductase core subunit V1	4723	710
INTS5	0.707218	4.59031	4.48836	0.00373473	0.0213232	-2.00073	INTS5	integrator complex subunit 5	80789	711
CCDC82	-0.635133	4.94092	-4.46096	0.00384951	0.0216504	-2.00181	CCDC82	coiled-coil domain containing 82	79780	712
PANK3	-0.781842	4.84297	-4.46408	0.00383625	0.0216336	-2.00732	PANK3	pantothenate kinase 3	79646	713
WSB2	-0.936567	5.12979	-4.46028	0.00385241	0.0216504	-2.00833	WSB2	WD repeat and SOCS box containing 2	55884	714
NAA15	0.549643	6.14797	4.51699	0.00361884	0.0209764	-2.01013	NAA15	N(alpha)-acetyltransferase 15, NatA auxiliary subunit	80155	715
ACN9	0.896345	7.01048	4.62147	0.00322889	0.0198228	-2.01023	ACN9	NA	NA	716
CKLF	0.670682	6.75931	4.58593	0.00335601	0.0202755	-2.01556	CKLF	chemokine like factor	51192	717
SSBP1	0.739842	9.93864	4.94003	0.00230259	0.0164654	-2.02508	SSBP1	single stranded DNA binding protein 1	6742	718
FAM129A	-0.576939	4.09065	-4.51257	0.00363649	0.0210098	-2.02712	FAM129A	NA	NA	719
ADSL	1.3982	7.2831	4.63237	0.00319102	0.0197156	-2.02726	ADSL	adenylosuccinate lyase	158	720
LAP3	1.7736	6.0728	4.51072	0.00364389	0.021017	-2.03313	LAP3	leucine aminopeptidase 3	51056	721
WDR1	-0.647791	7.27713	-4.64183	0.00315853	0.0196749	-2.04082	WDR1	WD repeat domain 1	9948	722
ACTR1A	0.537181	5.912	4.46813	0.00381911	0.021607	-2.04152	ACTR1A	actin related protein 1A	10121	723
SRSF7	1.0871	7.31827	4.63237	0.003191	0.0197156	-2.04362	SRSF7	serine and arginine rich splicing factor 7	6432	724
UTP11L	0.51469	7.38595	4.6506	0.00312873	0.0195651	-2.04509	UTP11L	NA	NA	725
ECHS1	0.54244	7.85279	4.70638	0.00294653	0.0189569	-2.04678	ECHS1	enoyl-CoA hydratase, short chain 1	1892	726
IFITM3	1.12594	6.96042	4.57393	0.00340017	0.0203289	-2.05452	IFITM3	interferon induced transmembrane protein 3	10410	727
MTIF2	0.785029	6.1291	4.48045	0.00376747	0.0214259	-2.05621	MTIF2	mitochondrial translational initiation factor 2	4528	728
ANAPC5	0.567224	7.77531	4.68909	0.00300171	0.0191146	-2.05641	ANAPC5	anaphase promoting complex subunit 5	51433	729
LINC00467	-0.882957	5.25488	-4.41715	0.00404136	0.0223428	-2.05794	LINC00467	long intergenic non-protein coding RNA 467	84791	730
DCXR	0.636101	8.05901	4.71778	0.00291079	0.0189219	-2.05954	DCXR	dicarbonyl and L-xylulose reductase	51181	731
DHRS3	1.45307	6.9367	4.55373	0.00347603	0.0205453	-2.06712	DHRS3	dehydrogenase/reductase 3	9249	732
TMED3	0.491254	6.97481	4.57351	0.00340172	0.0203289	-2.0698	TMED3	transmembrane p24 trafficking protein 3	23423	733
HIGD1A	0.443875	7.56985	4.65	0.00313078	0.0195651	-2.07498	HIGD1A	HIG1 hypoxia inducible domain family member 1A	25994	734
KLHDC10	-0.894242	4.59987	-4.42179	0.00402057	0.0222843	-2.07633	KLHDC10	kelch domain containing 10	23008	735
EMC1	0.605364	4.97975	4.40956	0.00407572	0.0223982	-2.07688	EMC1	ER membrane protein complex subunit 1	23065	736
NABP1	-1.00425	4.35915	-4.44071	0.0039369	0.0219882	-2.07822	NABP1	nucleic acid binding protein 1	64859	737
APOA1BP	1.64803	6.95779	4.54253	0.00351886	0.0206585	-2.07981	APOA1BP	NA	NA	738
CCDC104	-1.13959	6.31608	-4.47712	0.00378137	0.021477	-2.08151	CCDC104	NA	NA	739
OXA1L	0.704262	6.64668	4.5145	0.00362876	0.0209929	-2.08331	OXA1L	OXA1L mitochondrial inner membrane protein	5018	740
JMJD8	0.630781	4.39516	4.4283	0.00399155	0.0221969	-2.0882	JMJD8	jumonji domain containing 8	339123	741
FANCA	0.647893	4.8186	4.40513	0.00409589	0.0224188	-2.08943	FANCA	FA complementation group A	2175	742
ZNF330	0.67418	6.45177	4.48311	0.00375643	0.021391	-2.09288	ZNF330	zinc finger protein 330	27309	743
MRPS34	2.15748	7.76193	4.61325	0.00325782	0.019875	-2.09397	MRPS34	mitochondrial ribosomal protein S34	65993	744
LINC00657	-0.756707	4.34323	-4.42761	0.00399462	0.0221969	-2.09435	LINC00657	NA	NA	745
TMCO3	-0.667863	4.25873	-4.43475	0.00396306	0.0220777	-2.09699	TMCO3	transmembrane and coiled-coil domains 3	55002	746
MRPL27	0.689472	7.5515	4.62508	0.00321629	0.0197876	-2.09815	MRPL27	mitochondrial ribosomal protein L27	51264	747
RNF26	1.22089	4.87448	4.41246	0.00406253	0.0223982	-2.10389	RNF26	ring finger protein 26	79102	748
SURF6	1.14446	5.65359	4.40926	0.00407707	0.0223982	-2.10508	SURF6	surfeit 6	6838	749
PYCARD	0.977798	5.92105	4.42365	0.00401226	0.0222665	-2.10641	PYCARD	PYD and CARD domain containing	29108	750
GGCT	0.504854	7.41337	4.59997	0.00330512	0.0200235	-2.11008	GGCT	gamma-glutamylcyclotransferase	79017	751
ST7	-0.682105	5.7917	-4.39726	0.00413202	0.0225863	-2.11238	ST7	suppression of tumorigenicity 7	7982	752
MYCBP	0.903755	6.26853	4.44612	0.00391335	0.0219128	-2.11589	MYCBP	MYC binding protein	26292	753
RRM1	0.519176	7.27471	4.5734	0.00340214	0.0203289	-2.11971	RRM1	ribonucleotide reductase catalytic subunit M1	6240	754
CDC123	1.37103	7.66068	4.60219	0.00329718	0.0200032	-2.12251	CDC123	cell division cycle 123	8872	755
POLR2F	0.920457	5.68455	4.38897	0.00417045	0.0226293	-2.12415	POLR2F	RNA polymerase II subunit F	5435	756
SUCLG2	0.987962	5.60536	4.38478	0.00419002	0.022676	-2.12557	SUCLG2	succinate-CoA ligase GDP-forming beta subunit	8801	757
PGM3	-0.534594	5.85807	-4.38884	0.00417102	0.0226293	-2.12647	PGM3	phosphoglucomutase 3	5238	758
CD55	-0.848906	6.98023	-4.52664	0.00358069	0.0208253	-2.1273	CD55	CD55 molecule (Cromer blood group)	1604	759
ABCF3	1.05632	4.84888	4.38522	0.00418796	0.022676	-2.13044	ABCF3	ATP binding cassette subfamily F member 3	55324	760
F11R	-0.559773	5.66823	-4.36548	0.00428152	0.022894	-2.14007	F11R	F11 receptor	50848	761
ATP5D	0.894269	8.31533	4.67549	0.00304594	0.0192836	-2.14007	ATP5D	NA	NA	762
SLC25A11	1.17778	5.67922	4.37604	0.00423116	0.0227575	-2.14868	SLC25A11	solute carrier family 25 member 11	8402	763
PSME2	1.52369	7.35513	4.53558	0.00354576	0.0207031	-2.14985	PSME2	proteasome activator subunit 2	5721	764
MRPS9	0.893905	6.57544	4.4412	0.0039348	0.0219882	-2.15982	MRPS9	mitochondrial ribosomal protein S9	64965	765
PMAIP1	-1.05656	5.19756	-4.33617	0.00442482	0.0233105	-2.16259	PMAIP1	phorbol-12-myristate-13-acetate-induced protein 1	5366	766
C12orf73	0.672949	4.59367	4.35109	0.00435121	0.0230655	-2.1661	C12orf73	chromosome 12 open reading frame 73	728568	767
DHRS7	0.681208	5.24139	4.3311	0.00445013	0.0233873	-2.16954	DHRS7	dehydrogenase/reductase 7	51635	768
LSM3	0.643492	9.14455	4.73616	0.00285417	0.0187217	-2.17075	LSM3	LSM3 homolog, U6 small nuclear RNA and mRNA degradation associated	27258	769
ZNF706	0.689052	6.89146	4.47037	0.00380967	0.0215815	-2.17646	ZNF706	zinc finger protein 706	51123	770
NECAP2	0.523177	6.06017	4.36522	0.00428279	0.022894	-2.18323	NECAP2	NECAP endocytosis associated 2	55707	771
OGFOD1	0.55402	5.89227	4.35011	0.00435602	0.0230655	-2.18351	OGFOD1	2-oxoglutarate and iron dependent oxygenase domain containing 1	55239	772
SDCBP	-0.479378	7.56476	-4.55921	0.00345527	0.020506	-2.18588	SDCBP	syndecan binding protein	6386	773
NDUFS2	0.770664	6.9008	4.45931	0.00385657	0.0216504	-2.18983	NDUFS2	NADH:ubiquinone oxidoreductase core subunit S2	4720	774
HNRNPA2B1	0.585545	8.83641	4.6849	0.00301525	0.0191728	-2.19601	HNRNPA2B1	heterogeneous nuclear ribonucleoprotein A2/B1	3181	775
GOLGA2	-0.670873	4.85316	-4.3048	0.00458412	0.0238615	-2.19716	GOLGA2	golgin A2	2801	776
MRPL22	0.588494	5.92383	4.34209	0.00439547	0.0232119	-2.19751	MRPL22	mitochondrial ribosomal protein L22	29093	777
DKC1	0.929232	7.72991	4.55478	0.00347202	0.0205453	-2.20252	DKC1	dyskerin pseudouridine synthase 1	1736	778
MRPS21	0.567172	8.75108	4.66994	0.00306418	0.0193297	-2.20409	MRPS21	mitochondrial ribosomal protein S21	54460	779
ACY1	0.83217	6.34706	4.38069	0.0042092	0.0226842	-2.20438	ACY1	aminoacylase 1	95	780
TOMM6	0.673468	9.36928	4.73001	0.00287296	0.0187603	-2.20477	TOMM6	translocase of outer mitochondrial membrane 6	100188893	781
AK1	0.619352	4.16072	4.35413	0.00433641	0.0230395	-2.20678	AK1	adenylate kinase 1	203	782
TMEM209	-0.67549	6.49678	-4.39351	0.00414932	0.0226293	-2.20897	TMEM209	transmembrane protein 209	84928	783
HNRNPF	0.450781	9.054	4.69469	0.0029837	0.0190536	-2.21057	HNRNPF	heterogeneous nuclear ribonucleoprotein F	3185	784
MTX2	0.523907	8.00615	4.57859	0.00338294	0.0203256	-2.22085	MTX2	metaxin 2	10651	785
TFIP11	1.10674	4.71467	4.3172	0.0045204	0.0236817	-2.22101	TFIP11	tuftelin interacting protein 11	24144	786
EIF4E2	0.611497	6.37749	4.36681	0.00427517	0.022894	-2.22394	EIF4E2	eukaryotic translation initiation factor 4E family member 2	9470	787
LRRFIP1	-0.865744	4.52208	-4.30493	0.00458346	0.0238615	-2.22501	LRRFIP1	LRR binding FLII interacting protein 1	9208	788
AUNIP	0.899187	4.9874	4.29828	0.00461806	0.0240095	-2.22519	AUNIP	aurora kinase A and ninein interacting protein	79000	789
HSP90AA1	0.409284	9.3751	4.7112	0.00293138	0.018945	-2.22966	HSP90AA1	heat shock protein 90 alpha family class A member 1	3320	790
PUF60	0.670555	7.87611	4.54854	0.00349579	0.0206036	-2.23647	PUF60	poly(U) binding splicing factor 60	22827	791
BCCIP	0.523742	7.49399	4.50133	0.00368173	0.0211312	-2.24152	BCCIP	BRCA2 and CDKN1A interacting protein	56647	792
NDUFA3	0.889015	7.57256	4.49902	0.00369113	0.02114	-2.24952	NDUFA3	NADH:ubiquinone oxidoreductase subunit A3	4696	793
TIMM9	0.536046	6.34024	4.34041	0.00440377	0.0232276	-2.25065	TIMM9	translocase of inner mitochondrial membrane 9	26520	794
CHCHD3	0.368809	8.80081	4.63507	0.00318169	0.0197138	-2.25221	CHCHD3	coiled-coil-helix-coiled-coil-helix domain containing 3	54927	795
SIGMAR1	1.05288	5.50902	4.27919	0.00471893	0.0243597	-2.25247	SIGMAR1	sigma non-opioid intracellular receptor 1	10280	796
VMA21	0.694104	5.86216	4.29194	0.00465131	0.0240962	-2.25506	VMA21	vacuolar ATPase assembly factor VMA21	203547	797
TMEM214	-0.582216	4.13633	-4.3168	0.00452243	0.0236817	-2.25887	TMEM214	transmembrane protein 214	54867	798
IPO11	0.583596	5.75942	4.2757	0.00473768	0.02437	-2.26255	IPO11	importin 11	51194	799
ENOSF1	0.789625	5.73835	4.27636	0.00473411	0.02437	-2.26426	ENOSF1	enolase superfamily member 1	55556	800
P4HB	-0.620278	5.50526	-4.25239	0.00486482	0.0248635	-2.2684	MAP1B	microtubule associated protein 1B	4131	801
CCT7	0.90923	9.37636	4.67044	0.00306252	0.0193297	-2.27438	CCT7	chaperonin containing TCP1 subunit 7	10574	802
GOLPH3L	-0.646889	5.15895	-4.23469	0.00496389	0.0251189	-2.27552	GOLPH3L	golgi phosphoprotein 3 like	55204	803
PARK7	0.892851	9.93115	4.71641	0.00291506	0.0189219	-2.28603	PARK7	Parkinsonism associated deglycase	11315	804
DRG2	0.7949	4.89388	4.24291	0.00491759	0.0250298	-2.29228	DRG2	developmentally regulated GTP binding protein 2	1819	805
TMEM161A	1.20266	5.92674	4.27404	0.00474661	0.0243872	-2.29643	TMEM161A	transmembrane protein 161A	54929	806
SRSF3	0.551053	8.64394	4.57727	0.0033878	0.0203268	-2.3031	SRSF3	serine and arginine rich splicing factor 3	6428	807
ATP6V0B	0.819202	9.20291	4.62609	0.00321279	0.0197876	-2.30789	ATP6V0B	ATPase H+ transporting V0 subunit b	533	808
ABCF1	0.857473	6.34774	4.29617	0.00462908	0.0240181	-2.30864	ABCF1	ATP binding cassette subfamily F member 1	23	809
MTRNR2L5	-1.85793	4.94331	-4.2563	0.00484322	0.0247959	-2.30908	MTRNR2L5	MT-RNR2 like 5	100463289	810
BAG6	-0.561402	6.05616	-4.24924	0.00488229	0.0249082	-2.32026	BAG6	BCL2 associated athanogene 6	7917	811
COX8A	0.393618	10.5728	4.7533	0.00280247	0.0184938	-2.32124	COX8A	cytochrome c oxidase subunit 8A	1351	812
PPAT	1.19724	5.48365	4.2231	0.00502997	0.0253357	-2.32765	PPAT	phosphoribosyl pyrophosphate amidotransferase	5471	813
NDUFAB1	0.549925	9.76423	4.66383	0.00308441	0.0194144	-2.33177	NDUFAB1	NADH:ubiquinone oxidoreductase subunit AB1	4706	814
BCOR	-0.58771	5.07432	-4.18764	0.00523836	0.026114	-2.33242	BCOR	BCL6 corepressor	54880	815
TMEM147	1.00528	7.2037	4.38003	0.00421234	0.0226842	-2.33318	TMEM147	transmembrane protein 147	10430	816
GPN3	0.998936	6.71281	4.31072	0.00455361	0.0237898	-2.33834	GPN3	GPN-loop GTPase 3	51184	817
HK2	-0.808842	4.22382	-4.23785	0.004946	0.0250963	-2.34438	HK2	hexokinase 2	3099	818
SERBP1	0.526443	7.31788	4.39105	0.00416073	0.0226293	-2.34864	SERBP1	SERPINE1 mRNA binding protein 1	26135	819
MRPL36	1.28192	7.63128	4.40801	0.00408275	0.0224012	-2.35709	MRPL36	mitochondrial ribosomal protein L36	64979	820
MED24	0.556097	5.41024	4.17938	0.00528829	0.0262384	-2.35722	MED24	mediator complex subunit 24	9862	821
NUDT5	1.37989	7.54395	4.3913	0.0041596	0.0226293	-2.36099	NUDT5	nudix hydrolase 5	11164	822
DHCR7	-0.785172	8.44453	-4.50748	0.00365691	0.021017	-2.36513	DHCR7	7-dehydrocholesterol reductase	1717	823
OLA1	0.523167	7.19182	4.36022	0.00430687	0.022934	-2.36593	OLA1	Obg like ATPase 1	29789	824
CDC27	-0.614296	5.55467	-4.17656	0.00530542	0.0262384	-2.36606	CDC27	cell division cycle 27	996	825
UNC45A	0.637936	5.4115	4.17236	0.00533109	0.0263057	-2.36782	UNC45A	unc-45 myosin chaperone A	55898	826
SLC29A1	1.63296	5.91233	4.22489	0.00501971	0.0253357	-2.36879	SLC29A1	solute carrier family 29 member 1 (Augustine blood group)	2030	827
MTRNR2L3	-1.37037	5.39879	-4.17931	0.00528872	0.0262384	-2.37112	MTRNR2L3	MT-RNR2 like 3	100462983	828
HILPDA	-1.69349	5.89108	-4.20625	0.00512783	0.0257215	-2.37813	HILPDA	hypoxia inducible lipid droplet associated	29923	829
ELK1	-0.596471	5.84087	-4.18381	0.00526145	0.0261992	-2.37895	ELK1	ETS transcription factor ELK1	2002	830
MRPL40	0.634719	8.94456	4.54126	0.00352379	0.0206596	-2.38141	MRPL40	mitochondrial ribosomal protein L40	64976	831
MFN2	0.511536	5.9428	4.18987	0.00522498	0.0260771	-2.3865	MFN2	mitofusin 2	9927	832
NUPL1	-0.636021	5.02264	-4.14616	0.00549441	0.0268552	-2.38664	NUPL1	NA	NA	833
PLOD1	-0.509322	6.45262	-4.2416	0.00492491	0.0250378	-2.38969	PLOD1	procollagen-lysine,2-oxoglutarate 5-dioxygenase 1	5351	834
APEX1	0.671294	7.61058	4.39021	0.00416465	0.0226293	-2.3925	APEX1	apurinic/apyrimidinic endodeoxyribonuclease 1	328	835
MRPS6	-1.40064	9.13659	-4.54743	0.00350006	0.0206036	-2.39353	MRPS6	mitochondrial ribosomal protein S6	64968	836
MRPS16	0.835782	7.20199	4.3327	0.00444213	0.0233734	-2.39551	MRPS16	mitochondrial ribosomal protein S16	51021	837
PDCD6	0.417679	8.58713	4.49497	0.00370763	0.0211962	-2.39671	PDCD6	programmed cell death 6	10016	838
TSR1	0.78794	5.63627	4.16156	0.00539775	0.0265445	-2.39803	TSR1	TSR1 ribosome maturation factor	55720	839
DUT	0.806306	7.42029	4.3593	0.0043113	0.022934	-2.39987	DUT	deoxyuridine triphosphatase	1854	840
SEC63	-0.541411	4.59578	-4.15431	0.005443	0.0267292	-2.40061	SEC63	SEC63 homolog, protein translocation regulator	11231	841
PDE4DIP	0.535696	6.66004	4.25679	0.0048405	0.0247959	-2.40407	PDE4DIP	phosphodiesterase 4D interacting protein	9659	842
PROSER2-AS1	-0.777368	5.33177	-4.13242	0.00558228	0.0271762	-2.40935	PROSER2-AS1	PROSER2 antisense RNA 1	219731	843
ENOPH1	1.69606	6.12397	4.20585	0.00513015	0.0257215	-2.40979	ENOPH1	enolase-phosphatase 1	58478	844
RSF1	-0.560058	4.41171	-4.16209	0.00539444	0.0265445	-2.41286	RSF1	remodeling and spacing factor 1	51773	845
PCNA-AS1	0.835174	8.18513	4.43606	0.0039573	0.0220739	-2.41337	PCNA-AS1	PCNA antisense RNA 1	100302739	846
DHCR24	-0.424863	7.39018	-4.34987	0.00435717	0.0230655	-2.41447	DHCR24	24-dehydrocholesterol reductase	1718	847
MCM6	0.65567	6.60649	4.23751	0.00494792	0.0250963	-2.41789	MCM6	minichromosome maintenance complex component 6	4175	848
SREBF2	-1.13777	4.64009	-4.14878	0.00547783	0.0268174	-2.41885	SREBF2	sterol regulatory element binding transcription factor 2	6721	849
MDK	0.614911	7.70525	4.38017	0.00421169	0.0226842	-2.41971	MDK	midkine	4192	850
MPHOSPH6	1.26823	6.54154	4.22399	0.00502486	0.0253357	-2.42245	MPHOSPH6	M-phase phosphoprotein 6	10200	851
FADS1	-0.48082	8.47601	-4.46351	0.0038387	0.0216336	-2.42292	FADS1	fatty acid desaturase 1	3992	852
STRAP	0.552333	8.06387	4.4177	0.00403891	0.0223428	-2.42415	STRAP	serine/threonine kinase receptor associated protein	11171	853
HNRNPH3	0.403483	7.60828	4.36703	0.00427412	0.022894	-2.42515	HNRNPH3	heterogeneous nuclear ribonucleoprotein H3	3189	854
GTPBP4	1.02739	7.26101	4.31064	0.00455398	0.0237898	-2.4278	GTPBP4	GTP binding protein 4	23560	855
ACTR6	-0.645916	6.73233	-4.24675	0.00489613	0.0249497	-2.43145	ACTR6	actin related protein 6	64431	856
BRD8	-0.994254	6.23268	-4.18268	0.00526825	0.0262031	-2.43224	BRD8	bromodomain containing 8	10902	857
PYCR1	0.91074	7.87006	4.38287	0.00419898	0.0226842	-2.43246	PYCR1	pyrroline-5-carboxylate reductase 1	5831	858
ATPBD4	0.803852	4.94212	4.12919	0.00560318	0.0272204	-2.43306	ATPBD4	NA	NA	859
RAB1A	-0.416784	7.50584	-4.34616	0.00437538	0.0231338	-2.43742	RAB1A	RAB1A, member RAS oncogene family	5861	860
ARPC1A	0.481928	7.72346	4.36973	0.00426119	0.0228908	-2.43771	ARPC1A	actin related protein 2/3 complex subunit 1A	10552	861
MSRB1	0.726726	6.45224	4.20091	0.00515927	0.0258113	-2.44051	MSRB1	methionine sulfoxide reductase B1	51734	862
ALDH1A2	-0.345234	8.58379	-4.45469	0.00387637	0.0217336	-2.44594	ALDH1A2	aldehyde dehydrogenase 1 family member A2	8854	863
EIF2B4	0.658418	6.54653	4.2008	0.0051599	0.0258113	-2.45475	EIF2B4	eukaryotic translation initiation factor 2B subunit delta	8890	864
TSSC1	0.707335	5.99942	4.14302	0.00551436	0.0268756	-2.45606	TSSC1	NA	NA	865
DNAJA1	0.657686	8.92593	4.4756	0.00378771	0.021485	-2.45924	DNAJA1	DnaJ heat shock protein family (Hsp40) member A1	3301	866
CTDSP2	-0.639433	4.82956	-4.09344	0.00584017	0.0278413	-2.4608	CTDSP2	CTD small phosphatase 2	10106	867
SOD1	0.920558	9.91054	4.55658	0.00346521	0.020537	-2.47577	SOD1	superoxide dismutase 1	6647	868
NNMT	-1.05853	4.44506	-4.11248	0.00571261	0.0275148	-2.47589	NNMT	nicotinamide N-methyltransferase	4837	869
MRPL43	0.604988	6.53812	4.17788	0.0052974	0.0262384	-2.48262	MRPL43	mitochondrial ribosomal protein L43	84545	870
TPGS2	0.436423	7.15684	4.2621	0.00481138	0.0246909	-2.48314	TPGS2	tubulin polyglutamylase complex subunit 2	25941	871
HIST1H2AC	-0.679431	8.44407	-4.41095	0.00406938	0.0223982	-2.48364	HIST1H2AC	NA	NA	872
CCDC53	-0.966023	6.05899	-4.1222	0.00564868	0.0273166	-2.48686	CCDC53	NA	NA	873
YOD1	-1.15499	5.76062	-4.09356	0.00583938	0.0278413	-2.49559	YOD1	YOD1 deubiquitinase	55432	874
IMPDH1	1.50334	5.66034	4.1074	0.00574635	0.0276053	-2.49622	IMPDH1	inosine monophosphate dehydrogenase 1	3614	875
AQR	0.552992	4.91324	4.06932	0.00600643	0.0282938	-2.4989	AQR	aquarius intron-binding spliceosomal factor	9716	876
NRBP1	-0.633154	6.52525	-4.15359	0.00544756	0.0267292	-2.51228	NRBP1	nuclear receptor binding protein 1	29959	877
DIAPH1	-0.663663	5.8053	-4.07308	0.00598018	0.0282311	-2.51638	DIAPH1	diaphanous related formin 1	1729	878
ZC3HAV1	-0.668107	5.36699	-4.04762	0.00616044	0.028808	-2.51713	ZC3HAV1	zinc finger CCCH-type containing, antiviral 1	56829	879
RPS6KB2	1.2975	5.83763	4.08958	0.00586645	0.0279266	-2.52179	RPS6KB2	ribosomal protein S6 kinase B2	6199	880
PTDSS1	1.07186	6.54673	4.14534	0.00549965	0.0268552	-2.52204	PTDSS1	phosphatidylserine synthase 1	9791	881
PAICS	0.636424	8.31542	4.36179	0.00429928	0.0229326	-2.5257	PAICS	phosphoribosylaminoimidazole carboxylase and phosphoribosylaminoimidazolesuccinocarboxamide synthase	10606	882
ADH5	0.85449	7.23861	4.22758	0.00500432	0.0252942	-2.53229	ADH5	alcohol dehydrogenase 5 (class III), chi polypeptide	128	883
NEK6	-0.972511	4.3926	-4.06764	0.00601819	0.028312	-2.53667	NEK6	NIMA related kinase 6	10783	884
PLK1	0.44598	7.70946	4.28869	0.00466846	0.0241563	-2.53698	PLK1	polo like kinase 1	5347	885
STMN1	0.508401	10.0131	4.51855	0.00361266	0.0209764	-2.53726	STMN1	stathmin 1	3925	886
WAC	-0.686359	4.87799	-4.02868	0.00629845	0.029179	-2.54196	WAC	WW domain containing adaptor with coiled-coil	51322	887
TM7SF2	-1.14554	5.93626	-4.07112	0.00599382	0.0282649	-2.54242	TM7SF2	transmembrane 7 superfamily member 2	7108	888
CHORDC1	0.63131	4.55739	4.04743	0.00616182	0.028808	-2.54597	CHORDC1	cysteine and histidine rich domain containing 1	26973	889
PSMC4	0.451264	7.13369	4.20619	0.00512816	0.0257215	-2.54903	PSMC4	proteasome 26S subunit, ATPase 4	5704	890
MVD	-1.37002	7.78974	-4.27741	0.00472848	0.02437	-2.55084	MVD	mevalonate diphosphate decarboxylase	4597	891
TCOF1	0.992649	5.37187	4.0365	0.00624107	0.029085	-2.5512	TCOF1	treacle ribosome biogenesis factor 1	6949	892
CEP57	-0.673855	6.18559	-4.07985	0.00593322	0.0281007	-2.55157	CEP57	centrosomal protein 57	9702	893
PPM1F	0.570837	5.28457	4.02114	0.00635439	0.0292691	-2.5541	PPM1F	protein phosphatase, Mg2+/Mn2+ dependent 1F	9647	894
LY6E	-0.970581	6.57922	-4.12365	0.00563922	0.0273011	-2.55629	LY6E	lymphocyte antigen 6 family member E	4061	895
BRMS1	0.681026	6.36951	4.08799	0.00587727	0.0279266	-2.57125	BRMS1	BRMS1 transcriptional repressor and anoikis regulator	25855	896
CHMP3	-0.633998	5.56224	-4.01287	0.00641634	0.0294293	-2.57343	CHMP3	charged multivesicular body protein 3	51652	897
KIF22	0.454568	7.36715	4.21719	0.00506403	0.0254778	-2.57367	KIF22	kinesin family member 22	3835	898
LGALS8	-0.733594	4.44446	-4.02991	0.00628941	0.029179	-2.57653	LGALS8	galectin 8	3964	899
ZNF22	0.511288	6.6583	4.11804	0.00567592	0.0273876	-2.57846	ZNF22	zinc finger protein 22	7570	900
POMP	-1.14238	8.86073	-4.36153	0.00430053	0.0229326	-2.59178	POMP	proteasome maturation protein	51371	901
C20orf111	-0.554691	5.13868	-3.97738	0.00668993	0.0303027	-2.59767	C20orf111	NA	NA	902
MANF	-1.66604	5.16934	-4.01376	0.00640962	0.0294293	-2.59925	MANF	mesencephalic astrocyte derived neurotrophic factor	7873	903
SGTA	1.23656	6.36662	4.06013	0.0060711	0.0284468	-2.61025	SGTA	small glutamine rich tetratricopeptide repeat containing alpha	6449	904
CENPE	-0.452296	3.83087	-4.07465	0.00596922	0.0282099	-2.6108	CENPE	centromere protein E	1062	905
RPL10	-0.276011	10.8358	-4.53984	0.00352927	0.020664	-2.61113	RPL10	ribosomal protein L10	6134	906
ST3GAL2	-0.659689	4.4087	-4.00275	0.00649306	0.0295336	-2.61524	ST3GAL2	ST3 beta-galactoside alpha-2,3-sialyltransferase 2	6483	907
CDC42BPA	-0.815048	4.35641	-4.00444	0.00648016	0.0295057	-2.62035	CDC42BPA	CDC42 binding protein kinase alpha	8476	908
PRADC1	0.778311	5.93378	4.00871	0.00644777	0.0294504	-2.62077	PRADC1	protease associated domain containing 1	84279	909
SMIM15	0.509032	6.52894	4.06691	0.00602328	0.028312	-2.62221	SMIM15	small integral membrane protein 15	643155	910
MRTO4	1.6572	5.9458	4.02544	0.00632244	0.029179	-2.62357	MRTO4	MRT4 homolog, ribosome maturation factor	51154	911
BEX4	0.491896	8.0427	4.25184	0.00486783	0.0248635	-2.62879	BEX4	brain expressed X-linked 4	56271	912
REEP5	-0.509271	6.10828	-4.00757	0.00645643	0.0294592	-2.63124	REEP5	receptor accessory protein 5	7905	913
ATP5G3	0.3924	9.76114	4.41553	0.00404868	0.0223548	-2.63465	ATP5G3	NA	NA	914
PPP2R3C	-0.534511	5.1672	-3.94737	0.00693143	0.0308205	-2.63639	PPP2R3C	protein phosphatase 2 regulatory subunit B''gamma	55012	915
C6orf106	-0.631014	5.07886	-3.94612	0.00694169	0.0308326	-2.63937	C6orf106	NA	NA	916
TMEM179B	0.703377	6.94336	4.10381	0.00577032	0.0276595	-2.64082	TMEM179B	transmembrane protein 179B	374395	917
TIMM8B	0.661487	6.85361	4.08844	0.00587425	0.0279266	-2.64619	TIMM8B	translocase of inner mitochondrial membrane 8 homolog B	26521	918
OSBPL8	-0.642108	4.97153	-3.94145	0.00698017	0.0308917	-2.64815	OSBPL8	oxysterol binding protein like 8	114882	919
HIST1H3D	-1.34031	6.36676	-4.02661	0.00631381	0.029179	-2.64991	HIST1H3D	NA	NA	920
RAP1GAP	-0.862912	4.43134	-3.97027	0.00674626	0.0304803	-2.65542	RAP1GAP	RAP1 GTPase activating protein	5909	921
RNPS1	0.450667	7.72832	4.19401	0.00520024	0.0259833	-2.65867	RNPS1	RNA binding protein with serine rich domain 1	10921	922
MUS81	1.10542	5.07329	3.95871	0.00683906	0.0306283	-2.65893	MUS81	MUS81 structure-specific endonuclease subunit	80198	923
ZNF672	-1.22668	4.61334	-3.96304	0.00680412	0.0305975	-2.65959	ZNF672	zinc finger protein 672	79894	924
DYNLT3	-1.53613	4.57736	-3.97079	0.00674212	0.0304803	-2.66605	DYNLT3	dynein light chain Tctex-type 3	6990	925
CTCFL	0.861431	6.51875	4.02467	0.00632813	0.029179	-2.67249	CTCFL	CCCTC-binding factor like	140690	926
GSTZ1	-0.645397	4.47394	-3.9484	0.00692292	0.0308141	-2.67669	GSTZ1	glutathione S-transferase zeta 1	2954	927
STX16	-0.867156	4.55995	-3.94113	0.00698286	0.0308917	-2.67995	STX16	syntaxin 16	8675	928
MTOR	0.508757	4.31718	3.96051	0.00682452	0.0306208	-2.68232	MTOR	mechanistic target of rapamycin kinase	2475	929
TMED4	0.447113	6.47379	4.012	0.0064229	0.0294293	-2.68364	TMED4	transmembrane p24 trafficking protein 4	222068	930
BRD3	0.618998	4.72162	3.93088	0.00706823	0.0312061	-2.68565	BRD3	bromodomain containing 3	8019	931
UBXN4	-0.720397	6.0959	-3.95979	0.00683035	0.0306208	-2.69357	UBXN4	UBX domain protein 4	23190	932
SERPINH1	0.944818	6.01752	3.96206	0.00681202	0.0306015	-2.69383	SERPINH1	serpin family H member 1	871	933
STOML2	1.33432	8.00429	4.17744	0.00530007	0.0262384	-2.69751	STOML2	stomatin like 2	30968	934
UGDH-AS1	-2.78744	6.93409	-4.03312	0.00626579	0.0291306	-2.7001	UGDH-AS1	UGDH antisense RNA 1	100885776	935
DLAT	1.09742	5.81699	3.93977	0.00699412	0.0309102	-2.7052	DLAT	dihydrolipoamide S-acetyltransferase	1737	936
REEP4	0.624614	5.7765	3.92264	0.00713764	0.0314172	-2.71114	REEP4	receptor accessory protein 4	80346	937
TMOD1	-1.38441	5.13793	-3.91194	0.00722899	0.0317232	-2.71314	TMOD1	tropomodulin 1	7111	938
FTSJ2	0.920243	6.04691	3.94531	0.00694829	0.0308326	-2.71774	FTSJ2	NA	NA	939
ACAD8	0.615964	4.57133	3.90931	0.00725162	0.0317905	-2.72104	ACAD8	acyl-CoA dehydrogenase family member 8	27034	940
ATP5F1	0.372984	9.2443	4.29586	0.00463072	0.0240181	-2.72165	ATP5F1	NA	NA	941
ANXA5	-0.469809	7.59517	-4.12909	0.00560383	0.0272204	-2.72392	ANXA5	annexin A5	308	942
RPF2	0.955511	7.4582	4.10006	0.00579546	0.0277389	-2.72691	RPF2	ribosome production factor 2 homolog	84154	943
APMAP	0.797853	4.82936	3.90084	0.00732512	0.0320483	-2.72778	APMAP	adipocyte plasma membrane associated protein	57136	944
DNAJA2	0.534532	6.28449	3.95521	0.00686737	0.03072	-2.72806	DNAJA2	DnaJ heat shock protein family (Hsp40) member A2	10294	945
MRPL9	0.50989	6.92902	4.03536	0.00624939	0.0290927	-2.72978	MRPL9	mitochondrial ribosomal protein L9	65005	946
RPL7A	0.339347	11.7693	4.53755	0.00353813	0.0206881	-2.73264	RPL7A	ribosomal protein L7a	6130	947
NDUFAF2	1.34441	7.45407	4.08332	0.0059093	0.0280178	-2.73461	NDUFAF2	NADH:ubiquinone oxidoreductase complex assembly factor 2	91942	948
PGAM1	-0.647277	7.75033	-4.12692	0.00561791	0.0272281	-2.74874	PGAM1	phosphoglycerate mutase 1	5223	949
ATP5C1	0.583873	9.72898	4.31709	0.00452095	0.0236817	-2.75204	ATP5C1	NA	NA	950
RPL8	0.515643	11.9965	4.5448	0.00351013	0.0206351	-2.75345	RPL8	ribosomal protein L8	6132	951
NDUFA11	0.710284	8.24172	4.16587	0.00537105	0.0264729	-2.76061	NDUFA11	NADH:ubiquinone oxidoreductase subunit A11	126328	952
BYSL	0.707159	5.74885	3.88076	0.00750261	0.0326611	-2.76428	BYSL	bystin like	705	953
GNL2	0.467233	7.15714	4.03888	0.0062237	0.0290351	-2.76538	GNL2	G protein nucleolar 2	29889	954
ITPA	0.489553	6.5729	3.95306	0.00688487	0.0307388	-2.77546	ITPA	inosine triphosphatase	3704	955
ALDH2	1.06448	5.26966	3.85615	0.00772672	0.0334696	-2.78522	ALDH2	aldehyde dehydrogenase 2 family member	217	956
GTF2H1	0.903444	5.36693	3.84616	0.00781978	0.0336825	-2.79104	GTF2H1	general transcription factor IIH subunit 1	2965	957
FAU	0.488568	10.974	4.40505	0.00409624	0.0224188	-2.79279	FAU	FAU ubiquitin like and ribosomal protein S30 fusion	2197	958
RTN4	-1.31116	5.49472	-3.84704	0.00781155	0.0336825	-2.79287	RTN4	reticulon 4	57142	959
WBSCR22	1.2926	8.02478	4.10515	0.00576134	0.0276468	-2.79344	WBSCR22	NA	NA	960
MYL12A	-0.484462	9.21426	-4.23526	0.00496068	0.0251189	-2.79531	MYL12A	myosin light chain 12A	10627	961
NAP1L4	0.403866	7.0223	3.99743	0.00653383	0.0296881	-2.79629	NAP1L4	nucleosome assembly protein 1 like 4	4676	962
PFKP	-0.841759	6.91621	-3.97859	0.0066804	0.030291	-2.80076	PFKP	phosphofructokinase, platelet	5214	963
THAP9-AS1	-0.622332	5.47488	-3.8317	0.00795673	0.0339601	-2.80085	THAP9-AS1	THAP9 antisense RNA 1	100499177	964
BET1	-1.34586	5.18548	-3.84023	0.00787564	0.0337461	-2.80427	BET1	Bet1 golgi vesicular membrane trafficking protein	10282	965
POLA2	0.546071	5.21932	3.81784	0.00809047	0.0342399	-2.81498	POLA2	DNA polymerase alpha 2, accessory subunit	23649	966
WDR36	1.04658	5.0996	3.83201	0.00795379	0.0339601	-2.81922	WDR36	WD repeat domain 36	134430	967
EXOC5	-0.781657	4.35947	-3.84591	0.00782219	0.0336825	-2.8244	EXOC5	exocyst complex component 5	10640	968
PSMC5	0.700751	8.10177	4.09945	0.0057996	0.0277389	-2.82558	PSMC5	proteasome 26S subunit, ATPase 5	5705	969
ASCC1	-0.495059	6.38123	-3.88902	0.00742905	0.032438	-2.82611	ASCC1	activating signal cointegrator 1 complex subunit 1	51008	970
HSPA14	1.2003	6.74752	3.9272	0.00709912	0.0313108	-2.82675	HSPA14	heat shock protein family A (Hsp70) member 14	51182	971
NKTR	-0.575837	4.07661	-3.87471	0.00755708	0.0328654	-2.82811	NKTR	natural killer cell triggering receptor	4820	972
TMX2	1.2972	7.70806	4.04101	0.00620822	0.0289938	-2.82908	TMX2	thioredoxin related transmembrane protein 2	51075	973
FAM162A	-0.4299	8.14288	-4.10804	0.00574206	0.0276053	-2.82938	FAM162A	family with sequence similarity 162 member A	26355	974
CCNA2	0.429995	7.74046	4.06007	0.00607153	0.0284468	-2.83106	CCNA2	cyclin A2	890	975
EXOSC9	0.550385	6.56075	3.90708	0.00727089	0.031843	-2.83249	EXOSC9	exosome component 9	5393	976
TMEM199	0.560709	5.05776	3.80566	0.0082101	0.0344795	-2.83374	TMEM199	transmembrane protein 199	147007	977
NUP62	0.54722	6.11183	3.85494	0.00773796	0.0334851	-2.83486	NUP62	nucleoporin 62	23636	978
HEATR1	0.665401	4.52713	3.82464	0.00802452	0.0341492	-2.83587	HEATR1	HEAT repeat containing 1	55127	979
PPM1G	0.472848	8.03452	4.08488	0.00589862	0.0279976	-2.83971	PPM1G	protein phosphatase, Mg2+/Mn2+ dependent 1G	5496	980
ERCC1	-1.04876	6.95266	-3.94904	0.00691775	0.0308141	-2.8421	ERCC1	ERCC excision repair 1, endonuclease non-catalytic subunit	2067	981
SLC26A6	-1.08876	4.91655	-3.80622	0.00820452	0.0344795	-2.84441	SLC26A6	solute carrier family 26 member 6	65010	982
UQCR11	0.443972	7.88105	4.06389	0.00604455	0.0283814	-2.84605	UQCR11	ubiquinol-cytochrome c reductase, complex III subunit XI	10975	983
RANBP3	0.495601	4.68409	3.80458	0.00822071	0.0344795	-2.8463	RANBP3	RAN binding protein 3	8498	984
GLRX3	0.480625	8.36143	4.11213	0.0057149	0.0275148	-2.84712	GLRX3	glutaredoxin 3	10539	985
ATXN7L3B	0.615485	6.13358	3.84738	0.00780842	0.0336825	-2.84886	ATXN7L3B	ataxin 7 like 3B	552889	986
SNX17	1.19882	6.33784	3.86855	0.00761294	0.0330424	-2.85367	SNX17	sorting nexin 17	9784	987
MUTYH	0.539605	4.90088	3.78888	0.00837796	0.0348497	-2.85926	MUTYH	mutY DNA glycosylase	4595	988
HIST1H1E	1.24329	8.68461	4.12713	0.00561654	0.0272281	-2.86079	HIST1H1E	NA	NA	989
SF3B2	0.478885	6.46599	3.87199	0.0075817	0.0329396	-2.86313	SF3B2	splicing factor 3b subunit 2	10992	990
IARS2	0.604056	6.84391	3.91868	0.00717132	0.0315018	-2.86386	IARS2	isoleucyl-tRNA synthetase 2, mitochondrial	55699	991
MTG1	-0.910411	5.13197	-3.77908	0.00847789	0.0351861	-2.86476	MTG1	mitochondrial ribosome associated GTPase 1	92170	992
LBR	0.368153	7.66697	4.02517	0.00632441	0.029179	-2.86588	LBR	lamin B receptor	3930	993
ZFP69B	-1.96383	4.59106	-3.83289	0.00794537	0.0339601	-2.86597	ZFP69B	ZFP69 zinc finger protein B	65243	994
MAGEA6	0.538539	4.66588	3.79053	0.00836134	0.0348497	-2.86728	MAGEA6	MAGE family member A6	4105	995
ARMC8	0.573961	4.68315	3.78948	0.00837193	0.0348497	-2.869	ARMC8	armadillo repeat containing 8	25852	996
DNAJC8	0.646278	8.19872	4.07531	0.00596461	0.0282099	-2.87085	DNAJC8	DnaJ heat shock protein family (Hsp40) member C8	22826	997
YDJC	1.10994	8.95742	4.14465	0.00550403	0.0268552	-2.87335	YDJC	YdjC chitooligosaccharide deacetylase homolog	150223	998
ANAPC15	0.691499	6.16654	3.83082	0.00796512	0.0339627	-2.87593	ANAPC15	anaphase promoting complex subunit 15	25906	999
PSMA2	0.390536	9.08315	4.15002	0.00547001	0.0268092	-2.8861	PSMA2	proteasome 20S subunit alpha 2	5683	1000
MORC3	-0.539087	4.90763	-3.75669	0.00871093	0.0357451	-2.88704	MORC3	MORC family CW-type zinc finger 3	23515	1001
LMAN1	-0.531744	6.4065	-3.84305	0.00784907	0.0337317	-2.89032	LMAN1	lectin, mannose binding 1	3998	1002
RAD23A	1.01013	6.63894	3.8646	0.00764895	0.0331657	-2.89466	RAD23A	RAD23 homolog A, nucleotide excision repair protein	5886	1003
RBM3	-0.409142	7.38796	-3.96804	0.0067641	0.0305119	-2.89757	RBM3	RNA binding motif protein 3	5935	1004
TRAPPC3	0.481433	7.07009	3.91977	0.007162	0.0314926	-2.90394	TRAPPC3	trafficking protein particle complex 3	27095	1005
NEIL3	0.468988	4.13563	3.80631	0.00820359	0.0344795	-2.90661	NEIL3	nei like DNA glycosylase 3	55247	1006
LIN28B	0.802266	4.98402	3.76044	0.0086714	0.03565	-2.90672	LIN28B	lin-28 homolog B	389421	1007
WDR60	-0.89307	4.28271	-3.78781	0.00838885	0.0348497	-2.91147	WDR60	WD repeat domain 60	55112	1008
SYF2	-0.647268	5.95682	-3.77686	0.00850064	0.0352214	-2.91302	SYF2	SYF2 pre-mRNA splicing factor	25949	1009
H3F3B	0.840603	7.94607	4.01032	0.00643559	0.0294504	-2.91516	H3F3B	NA	NA	1010
ELF1	-0.517181	5.03083	-3.72813	0.00901858	0.0365945	-2.92008	ELF1	E74 like ETS transcription factor 1	1997	1011
RECQL	-1.12559	4.99186	-3.74752	0.00880842	0.0360435	-2.92027	RECQL	RecQ like helicase	5965	1012
MCRS1	0.78569	6.22154	3.80284	0.00823804	0.0345129	-2.92096	MCRS1	microspherule protein 1	10445	1013
PHACTR4	-0.644664	4.30241	-3.77667	0.00850255	0.0352214	-2.9225	PHACTR4	phosphatase and actin regulator 4	65979	1014
SNRNP40	0.712791	8.06924	4.01865	0.00637295	0.0293236	-2.92448	SNRNP40	small nuclear ribonucleoprotein U5 subunit 40	9410	1015
MRPS10	-0.603083	7.42919	-3.94867	0.00692074	0.0308141	-2.92826	MRPS10	mitochondrial ribosomal protein S10	55173	1016
EXOSC3	1.81146	6.72136	3.84182	0.00786067	0.0337461	-2.93136	EXOSC3	exosome component 3	51010	1017
KARS	1.12347	7.78853	3.96979	0.0067501	0.0304803	-2.93786	KARS	NA	NA	1018
MRPL37	1.03908	8.1564	4.00939	0.00644259	0.0294504	-2.94183	MRPL37	mitochondrial ribosomal protein L37	51253	1019
MKLN1	-0.540932	4.38906	-3.75159	0.00876501	0.0359332	-2.94341	MKLN1	muskelin 1	4289	1020
FBXO22-AS1	0.499592	7.02436	3.88255	0.00748667	0.0326242	-2.94414	FBXO22-AS1	NA	NA	1021
RNF181	-0.78741	8.25045	-4.02577	0.00632001	0.029179	-2.94519	RNF181	ring finger protein 181	51255	1022
SLC18B1	0.535821	5.29866	3.71591	0.00915384	0.0370056	-2.94896	SLC18B1	solute carrier family 18 member B1	116843	1023
ATG3	1.4227	6.69716	3.81799	0.00808902	0.0342399	-2.96072	ATG3	autophagy related 3	64422	1024
LRRC59	0.481852	6.80785	3.84094	0.00786895	0.0337461	-2.96087	LRRC59	leucine rich repeat containing 59	55379	1025
KIFAP3	-0.601094	4.19205	-3.75689	0.00870876	0.0357451	-2.96452	KIFAP3	kinesin associated protein 3	22920	1026
CASC4	-0.533674	5.63521	-3.71436	0.00917114	0.0370412	-2.96524	CASC4	cancer susceptibility 4	113201	1027
CUEDC2	0.722863	6.73034	3.82352	0.00803538	0.0341621	-2.96632	CUEDC2	CUE domain containing 2	79004	1028
POLR1A	0.901424	4.39418	3.73394	0.00895502	0.0364383	-2.97206	POLR1A	RNA polymerase I subunit A	25885	1029
ESPL1	0.460793	4.3071	3.73133	0.00898344	0.0365198	-2.98212	ESPL1	extra spindle pole bodies like 1, separase	9700	1030
GAGE1	0.654221	4.63778	3.70633	0.00926145	0.0372679	-2.98396	GAGE1	G antigen 1	2543	1031
LSM2	1.34015	8.10764	3.96519	0.00678684	0.0305828	-2.98451	LSM2	LSM2 homolog, U6 small nuclear RNA and mRNA degradation associated	57819	1032
POLE	0.488755	4.46506	3.71286	0.00918791	0.0370746	-2.98565	POLE	DNA polymerase epsilon, catalytic subunit	5426	1033
PLSCR1	0.919984	5.04462	3.70135	0.00931795	0.0374262	-2.98639	PLSCR1	phospholipid scramblase 1	5359	1034
PBK	1.32899	6.92355	3.81976	0.00807184	0.0342399	-2.99076	PBK	PDZ binding kinase	55872	1035
MED20	0.884551	4.80512	3.69293	0.00941435	0.0377439	-3.00451	MED20	mediator complex subunit 20	9477	1036
SETD5	-0.549964	4.98461	-3.66085	0.00979167	0.0385133	-3.01094	SETD5	SET domain containing 5	55209	1037
ADCK3	0.522913	4.70192	3.67872	0.00957943	0.0381007	-3.0119	ADCK3	NA	NA	1038
ABCE1	0.426794	7.0122	3.82919	0.00798075	0.0339961	-3.01295	ABCE1	ATP binding cassette subfamily E member 1	6059	1039
ENO1	-0.377953	11.5401	-4.28203	0.00470379	0.0243104	-3.02012	ENO1	enolase 1	2023	1040
PIK3CG	0.649534	4.30881	3.7024	0.00930599	0.0374126	-3.02078	PIK3CG	phosphatidylinositol-4,5-bisphosphate 3-kinase catalytic subunit gamma	5294	1041
PTMA	0.753635	9.66011	4.09707	0.00581562	0.027785	-3.02128	PTMA	prothymosin alpha	5757	1042
OPA1	0.649371	5.07846	3.66456	0.00974726	0.0385133	-3.02227	OPA1	OPA1 mitochondrial dynamin like GTPase	4976	1043
R3HDM4	-1.02908	5.59257	-3.67218	0.00965661	0.0383277	-3.02295	R3HDM4	R3H domain containing 4	91300	1044
EMC6	0.882029	6.92287	3.80219	0.00824449	0.0345129	-3.02349	EMC6	ER membrane protein complex subunit 6	83460	1045
MGST1	0.777826	6.45591	3.7459	0.00882572	0.0360804	-3.02648	MGST1	microsomal glutathione S-transferase 1	4257	1046
ZNF451	-0.651112	4.89575	-3.65391	0.00987556	0.0388083	-3.02686	ZNF451	zinc finger protein 451	26036	1047
TGDS	0.540317	4.60893	3.67073	0.00967374	0.0383602	-3.02847	TGDS	TDP-glucose 4,6-dehydratase	23483	1048
DNAJC9	0.869354	8.24692	3.95445	0.00687361	0.03072	-3.02958	DNAJC9	DnaJ heat shock protein family (Hsp40) member C9	23234	1049
CHP1	-0.456611	6.87182	-3.80078	0.00825856	0.0345387	-3.0302	CHP1	calcineurin like EF-hand protein 1	11261	1050
TRAM1	-1.36969	6.42379	-3.73878	0.00890246	0.03636	-3.03083	TRAM1	translocation associated membrane protein 1	23471	1051
IKBKG	-0.594382	4.62755	-3.66129	0.0097864	0.0385133	-3.03461	IKBKG	inhibitor of nuclear factor kappa B kinase regulatory subunit gamma	8517	1052
TUBB4B	0.359871	8.37075	3.96405	0.00679599	0.0305925	-3.03977	TUBB4B	tubulin beta 4B class IVb	10383	1053
DPCD	-0.894552	5.73948	-3.66094	0.0097907	0.0385133	-3.04882	DPCD	deleted in primary ciliary dyskinesia homolog (mouse)	25911	1054
BAZ2A	-0.753462	4.60764	-3.64677	0.00996266	0.03901	-3.05844	BAZ2A	bromodomain adjacent to zinc finger domain 2A	11176	1055
NPM1	0.46425	10.7656	4.17299	0.00532727	0.0263057	-3.0588	NPM1	nucleophosmin 1	4869	1056
PIGV	-0.870106	4.51512	-3.65283	0.00988866	0.0388248	-3.0611	PIGV	phosphatidylinositol glycan anchor biosynthesis class V	55650	1057
VAMP4	-1.18146	4.61381	-3.65039	0.00991841	0.0389066	-3.06645	VAMP4	vesicle associated membrane protein 4	8674	1058
NDUFA9	0.964434	7.21395	3.80514	0.00821517	0.0344795	-3.06823	NDUFA9	NADH:ubiquinone oxidoreductase subunit A9	4704	1059
STK40	-1.12879	4.85597	-3.63911	0.010057	0.0393088	-3.06867	STK40	serine/threonine kinase 40	83931	1060
ATF4	-0.362382	9.15472	-4.01528	0.00639821	0.0294089	-3.0693	ATF4	activating transcription factor 4	468	1061
LOC152217	1.41171	6.51548	3.71721	0.00913934	0.0369813	-3.07245	LOC152217	NA	NA	1062
ANP32B	0.452773	9.08501	4.00468	0.00647834	0.0295057	-3.07267	ANP32B	acidic nuclear phosphoprotein 32 family member B	10541	1063
CBFB	-0.707933	5.76094	-3.63652	0.0100891	0.0393286	-3.08029	CBFB	core-binding factor subunit beta	865	1064
EIF2S1	0.487351	6.65497	3.72944	0.00900414	0.0365699	-3.08149	EIF2S1	eukaryotic translation initiation factor 2 subunit alpha	1965	1065
RNFT1	-0.865553	5.53246	-3.62093	0.0102849	0.0399846	-3.08412	RNFT1	ring finger protein, transmembrane 1	51136	1066
HIST1H2BJ	-0.467963	7.26941	-3.81037	0.00816358	0.0344054	-3.08417	HIST1H2BJ	NA	NA	1067
RAB5C	0.699851	6.07791	3.66176	0.00978079	0.0385133	-3.08788	RAB5C	RAB5C, member RAS oncogene family	5878	1068
COA4	1.35031	7.3485	3.79555	0.0083108	0.0346906	-3.09051	COA4	cytochrome c oxidase assembly factor 4 homolog	51287	1069
PCYOX1	0.445046	3.90373	3.68827	0.00946815	0.03789	-3.09182	PCYOX1	prenylcysteine oxidase 1	51449	1070
SSNA1	0.72272	6.00471	3.64716	0.00995787	0.03901	-3.09928	SSNA1	SS nuclear autoantigen 1	8636	1071
NMT1	0.792607	5.6996	3.62392	0.0102469	0.0398726	-3.09937	NMT1	N-myristoyltransferase 1	4836	1072
CPSF3	0.437826	7.11143	3.7685	0.00858712	0.0354926	-3.10984	CPSF3	cleavage and polyadenylation specific factor 3	51692	1073
TM9SF2	0.424355	6.56861	3.69713	0.00936605	0.0375848	-3.11043	TM9SF2	transmembrane 9 superfamily member 2	9375	1074
N4BP2L2	-0.690914	5.52566	-3.59909	0.0105661	0.040679	-3.11131	N4BP2L2	NEDD4 binding protein 2 like 2	10443	1075
CRBN	-0.839432	5.44087	-3.5888	0.0107016	0.0410758	-3.12057	CRBN	cereblon	51185	1076
CLPP	1.54955	7.03146	3.72489	0.00905416	0.0367047	-3.12701	CLPP	caseinolytic mitochondrial matrix peptidase proteolytic subunit	8192	1077
SNRPD2	0.675281	9.85786	4.03243	0.00627089	0.0291306	-3.12873	SNRPD2	small nuclear ribonucleoprotein D2 polypeptide	6633	1078
PHF19	-0.302476	8.72488	-3.92473	0.00711996	0.031371	-3.13367	PHF19	PHD finger protein 19	26147	1079
TXNRD1	-0.572766	7.27584	-3.77182	0.00855266	0.0353954	-3.13561	TXNRD1	thioredoxin reductase 1	7296	1080
GSTO1	-0.386813	9.34657	-3.98189	0.00665443	0.0302046	-3.13599	GSTO1	glutathione S-transferase omega 1	9446	1081
GGH	0.735377	7.03881	3.73423	0.00895181	0.0364383	-3.13681	GGH	gamma-glutamyl hydrolase	8836	1082
PSMC1	0.421138	7.66936	3.8152	0.00811622	0.034272	-3.13891	PSMC1	proteasome 26S subunit, ATPase 1	5700	1083
BST2	0.894503	7.5621	3.79573	0.00830895	0.0346906	-3.14004	BST2	bone marrow stromal cell antigen 2	684	1084
PACSIN2	-1.16318	4.97284	-3.58341	0.0107733	0.0412945	-3.14043	PACSIN2	protein kinase C and casein kinase substrate in neurons 2	11252	1085
C1orf86	-0.912105	5.12892	-3.57024	0.0109507	0.041609	-3.14134	C1orf86	NA	NA	1086
RAB4B	-0.677885	4.65275	-3.57662	0.0108644	0.0414254	-3.14662	RAB4B	RAB4B, member RAS oncogene family	53916	1087
RPS27	-0.482692	12.7189	-4.30851	0.00456498	0.0238187	-3.14815	RPS27	ribosomal protein S27	6232	1088
AURKB	0.553544	6.71884	3.68301	0.00952927	0.0379693	-3.15303	AURKB	aurora kinase B	9212	1089
ACAT1	1.31167	6.71444	3.66953	0.00968802	0.0383602	-3.15974	ACAT1	acetyl-CoA acetyltransferase 1	38	1090
TIMM23	0.725814	8.56649	3.88455	0.0074688	0.0325789	-3.16563	TIMM23	translocase of inner mitochondrial membrane 23	100287932	1091
EXOC6	-0.620051	5.26826	-3.54089	0.0113579	0.0428086	-3.17426	EXOC6	exocyst complex component 6	54536	1092
TMEM11	0.43586	6.00199	3.58106	0.0108047	0.0413059	-3.18089	TMEM11	transmembrane protein 11	8834	1093
PCCB	0.837072	6.8766	3.67591	0.00961253	0.0381875	-3.1836	PCCB	propionyl-CoA carboxylase subunit beta	5096	1094
SF3B3	0.537746	6.08844	3.5813	0.0108016	0.0413059	-3.19344	SF3B3	splicing factor 3b subunit 3	23450	1095
ELP5	0.571247	6.44524	3.61905	0.0103088	0.0400061	-3.19355	ELP5	elongator acetyltransferase complex subunit 5	23587	1096
PLIN2	-0.97284	6.82117	-3.66421	0.00975144	0.0385133	-3.19463	PLIN2	perilipin 2	123	1097
ATP5J2	0.541426	9.44766	3.94241	0.00697222	0.0308917	-3.19723	ATP5J2	NA	NA	1098
CCNB1	0.38671	8.13057	3.81759	0.00809292	0.0342399	-3.20117	CCNB1	cyclin B1	891	1099
SH3BGR	-2.02473	5.54409	-3.57271	0.0109173	0.0415542	-3.20499	SH3BGR	SH3 domain binding glutamate rich protein	6450	1100
SART3	0.439286	4.7772	3.5285	0.0115348	0.0431885	-3.20526	SART3	spliceosome associated factor 3, U4/U6 recycling protein	9733	1101
TTC3	-0.596955	4.62539	-3.53011	0.0115116	0.043139	-3.21014	TTC3	tetratricopeptide repeat domain 3	7267	1102
TES	-1.38259	6.49172	-3.60882	0.0104398	0.0403013	-3.2121	TES	testin LIM domain protein	26136	1103
C11orf48	1.18589	6.3011	3.59338	0.010641	0.0408952	-3.21326	C11orf48	NA	NA	1104
KATNB1	0.938064	4.79831	3.53537	0.0114364	0.0429677	-3.2175	KATNB1	katanin regulatory subunit B1	10300	1105
UBXN11	-0.60967	4.1804	-3.56771	0.0109852	0.0416449	-3.2178	UBXN11	UBX domain protein 11	91544	1106
DCP2	-0.707157	5.07567	-3.50735	0.0118436	0.0441555	-3.21902	DCP2	decapping mRNA 2	167227	1107
TYMS	0.723149	6.76806	3.63757	0.010076	0.0393126	-3.21921	TYMS	thymidylate synthetase	7298	1108
SMIM7	0.708148	6.52484	3.60753	0.0104565	0.0403013	-3.22064	SMIM7	small integral membrane protein 7	79086	1109
GSS	0.36308	6.99348	3.66926	0.00969119	0.0383602	-3.22224	GSS	glutathione synthetase	2937	1110
ABCB7	-0.689678	5.17944	-3.50418	0.0118907	0.044293	-3.22259	ABCB7	ATP binding cassette subfamily B member 7	22	1111
CCNC	0.441414	7.13153	3.6832	0.0095271	0.0379693	-3.22649	CCNC	cyclin C	892	1112
DRG1	0.747008	7.13304	3.67851	0.00958195	0.0381007	-3.22732	DRG1	developmentally regulated GTP binding protein 1	4733	1113
RWDD1	0.642451	6.81708	3.63785	0.0100726	0.0393126	-3.22865	RWDD1	RWD domain containing 1	51389	1114
DSCR8	-0.956557	8.08779	-3.7883	0.00838391	0.0348497	-3.23072	DSCR8	Down syndrome critical region 8	84677	1115
RPN2	0.318433	8.67169	3.84503	0.00783047	0.0336849	-3.23174	RPN2	ribophorin II	6185	1116
TXNDC12	0.385126	6.68574	3.61967	0.0103008	0.0400061	-3.23442	TXNDC12	thioredoxin domain containing 12	51060	1117
SLC25A36	-1.11588	4.87216	-3.51169	0.0117796	0.0439543	-3.23816	SLC25A36	solute carrier family 25 member 36	55186	1118
PEMT	0.56749	5.91311	3.53282	0.0114727	0.0430302	-3.23818	PEMT	phosphatidylethanolamine N-methyltransferase	10400	1119
MLX	0.692012	6.21884	3.56229	0.0110595	0.04184	-3.23827	MLX	MAX dimerization protein MLX	6945	1120
NHP2	1.59608	8.55008	3.81547	0.00811363	0.034272	-3.23857	NHP2	NHP2 ribonucleoprotein	55651	1121
KEL	-0.858365	4.92217	-3.50059	0.0119443	0.0444168	-3.23897	KEL	Kell metallo-endopeptidase (Kell blood group)	3792	1122
MRPL55	1.33859	7.63834	3.71028	0.00921695	0.0371547	-3.24975	MRPL55	mitochondrial ribosomal protein L55	128308	1123
SLC25A25	-0.81953	4.86898	-3.48651	0.012157	0.045056	-3.25905	SLC25A25	solute carrier family 25 member 25	114789	1124
SVIP	-0.752639	6.78531	-3.60888	0.010439	0.0403013	-3.26559	SVIP	small VCP interacting protein	258010	1125
TAF9	0.560452	9.05614	3.85318	0.00775429	0.0335225	-3.26629	TAF9	TATA-box binding protein associated factor 9	6880	1126
VPS25	0.412906	8.09929	3.76253	0.00864941	0.0355931	-3.26931	VPS25	vacuolar protein sorting 25 homolog	84313	1127
CUTA	0.502537	8.62827	3.81237	0.00814391	0.0343557	-3.26934	CUTA	cutA divalent cation tolerance homolog	51596	1128
ZNF638	-0.763292	4.78836	-3.47973	0.0122608	0.0452901	-3.26985	ZNF638	zinc finger protein 638	27332	1129
PRPF8	0.433133	5.99253	3.51241	0.011769	0.0439523	-3.27198	PRPF8	pre-mRNA processing factor 8	10594	1130
PTTG1	0.390194	8.18436	3.76641	0.0086089	0.0354934	-3.27568	PTTG1	PTTG1 regulator of sister chromatid separation, securin	9232	1131
LINC00200	0.541119	4.94955	3.47465	0.0123393	0.0453953	-3.2763	LINC00200	long intergenic non-protein coding RNA 200	399706	1132
SCAMP3	0.873743	6.68273	3.58203	0.0107918	0.0413059	-3.27692	SCAMP3	secretory carrier membrane protein 3	10067	1133
NUDT1	0.626547	6.10961	3.51933	0.0116675	0.0436108	-3.28104	NUDT1	nudix hydrolase 1	4521	1134
PRTFDC1	-0.873722	4.8363	-3.47185	0.0123827	0.045466	-3.28243	PRTFDC1	phosphoribosyl transferase domain containing 1	56952	1135
NGDN	1.03136	6.34751	3.53903	0.0113842	0.0428086	-3.28991	NGDN	neuroguidin	25983	1136
SSX2IP	-0.799713	5.46488	-3.46249	0.0125292	0.0457726	-3.29148	SSX2IP	SSX family member 2 interacting protein	117178	1137
XRCC4	-0.570283	5.20072	-3.45185	0.0126982	0.0460969	-3.29165	XRCC4	X-ray repair cross complementing 4	7518	1138
2007-03-01	-0.590956	6.64075	-3.57098	0.0109407	0.0416071	-3.29278	2007-03-01	NA	NA	1139
CAAP1	-0.60382	4.50305	-3.47824	0.0122837	0.045312	-3.29363	CAAP1	caspase activity and apoptosis inhibitor 1	79886	1140
RPS16	0.345269	12.0399	4.11855	0.0056726	0.0273876	-3.29393	RPS16	ribosomal protein S16	6217	1141
PTRF	-1.30096	5.61742	-3.47268	0.0123698	0.0454565	-3.2985	PTRF	NA	NA	1142
SNRPA1	0.430496	8.38755	3.76705	0.00860224	0.0354934	-3.30004	SNRPA1	small nuclear ribonucleoprotein polypeptide A'	6627	1143
C12orf52	1.16793	5.18504	3.47443	0.0123427	0.0453953	-3.301	C12orf52	NA	NA	1144
IER3	-1.25747	5.16806	-3.4607	0.0125575	0.0458375	-3.30274	IER3	immediate early response 3	8870	1145
BAIAP2	-1.50226	5.39482	-3.47023	0.012408	0.0455202	-3.3031	BAIAP2	BAR/IMD domain containing adaptor protein 2	10458	1146
ORC4	-1.28432	5.6251	-3.46875	0.0124311	0.0455667	-3.30424	ORC4	origin recognition complex subunit 4	5000	1147
ETFA	0.312922	8.99531	3.81764	0.00809245	0.0342399	-3.30702	ETFA	electron transfer flavoprotein subunit alpha	2108	1148
CD47	0.511448	5.477	3.45232	0.0126907	0.0460969	-3.30742	CD47	CD47 molecule	961	1149
PSMG2	0.665562	7.67469	3.68282	0.00953149	0.0379693	-3.31081	PSMG2	proteasome assembly chaperone 2	56984	1150
ATPIF1	1.08011	9.90843	3.89195	0.00740318	0.0323574	-3.31423	ATPIF1	NA	NA	1151
RHEB	0.445156	7.7016	3.68564	0.0094986	0.0379422	-3.31524	RHEB	Ras homolog, mTORC1 binding	6009	1152
GOLGA5	-1.5342	4.67966	-3.47512	0.0123319	0.0453953	-3.31552	GOLGA5	golgin A5	9950	1153
C19orf24	0.708905	6.1517	3.48818	0.0121315	0.0450362	-3.33011	C19orf24	NA	NA	1154
CD46	-0.423251	7.16701	-3.61122	0.0104089	0.0402872	-3.33264	CD46	CD46 molecule	4179	1155
TMBIM6	-0.33044	8.45804	-3.74808	0.00880241	0.0360435	-3.3352	TMBIM6	transmembrane BAX inhibitor motif containing 6	7009	1156
PPIL1	1.24469	6.98415	3.56723	0.0109918	0.0416449	-3.33809	PPIL1	peptidylprolyl isomerase like 1	51645	1157
LYPLA2	0.47579	5.90618	3.45092	0.0127131	0.0460969	-3.34607	LYPLA2	lysophospholipase 2	11313	1158
FAM20B	-0.733354	4.74655	-3.42356	0.0131596	0.0471401	-3.34748	FAM20B	FAM20B glycosaminoglycan xylosylkinase	9917	1159
RNGTT	0.514541	4.30661	3.45551	0.0126398	0.0460607	-3.3514	RNGTT	RNA guanylyltransferase and 5'-phosphatase	8732	1160
SLC25A37	-1.35091	6.752	-3.53337	0.0114649	0.0430302	-3.35151	SLC25A37	solute carrier family 25 member 37	51312	1161
APTX	0.434041	5.59838	3.42435	0.0131465	0.0471401	-3.35269	APTX	aprataxin	54840	1162
EIF4E	0.47601	7.38716	3.61625	0.0103444	0.0400729	-3.35844	EIF4E	eukaryotic translation initiation factor 4E	1977	1163
GMNN	0.562641	8.84928	3.76344	0.00863994	0.0355877	-3.36027	GMNN	geminin DNA replication inhibitor	51053	1164
EIF4B	0.341428	8.28491	3.70958	0.00922479	0.0371547	-3.36448	EIF4B	eukaryotic translation initiation factor 4B	1975	1165
EXT2	0.829872	5.27793	3.41053	0.0133783	0.0475599	-3.36679	EXT2	exostosin glycosyltransferase 2	2132	1166
VMP1	-0.366595	7.52194	-3.62868	0.010187	0.0396748	-3.36698	VMP1	vacuole membrane protein 1	81671	1167
TIMM22	0.964656	5.61266	3.42283	0.0131718	0.0471401	-3.36766	TIMM22	translocase of inner mitochondrial membrane 22	29928	1168
PDAP1	0.434853	5.9488	3.43182	0.0130231	0.0469091	-3.37602	PDAP1	PDGFA associated protein 1	11333	1169
TRMT11	0.882771	5.22733	3.40305	0.0135056	0.0477401	-3.37982	TRMT11	tRNA methyltransferase 11 homolog	60487	1170
EPS15	-0.460387	5.83118	-3.41599	0.0132863	0.0473516	-3.38006	EPS15	epidermal growth factor receptor pathway substrate 15	2060	1171
2002-09-01	0.336272	7.34574	3.59451	0.0106261	0.0408741	-3.38247	2002-09-01	NA	NA	1172
C8orf33	0.60318	6.26323	3.45747	0.0126087	0.0459859	-3.38468	C8orf33	chromosome 8 open reading frame 33	65265	1173
ANAPC7	1.14845	6.55746	3.48536	0.0121744	0.0450805	-3.38775	ANAPC7	anaphase promoting complex subunit 7	51434	1174
PTGES3	0.40362	9.8316	3.83266	0.00794753	0.0339601	-3.38829	PTGES3	prostaglandin E synthase 3	10728	1175
SIGIRR	-1.2304	5.64377	-3.40649	0.0134469	0.0476487	-3.38896	SIGIRR	single Ig and TIR domain containing	59307	1176
C9orf89	-0.643733	4.88927	-3.38088	0.0138909	0.0488253	-3.3943	C9orf89	NA	NA	1177
SF3B14	-0.290633	9.16281	-3.76799	0.00859242	0.0354926	-3.39463	SF3B14	NA	NA	1178
KLHDC2	-1.00399	4.19672	-3.43425	0.0129831	0.0468035	-3.39703	KLHDC2	kelch domain containing 2	23588	1179
KDM5C	-1.03289	4.68001	-3.39771	0.0135973	0.0480253	-3.39707	KDM5C	lysine demethylase 5C	8242	1180
MAGEB2	0.459312	6.59946	3.48647	0.0121575	0.045056	-3.39824	MAGEB2	MAGE family member B2	4113	1181
MED8	-0.392592	6.86967	-3.52478	0.0115885	0.0433525	-3.39876	MED8	mediator complex subunit 8	112950	1182
RPF1	0.440994	5.96297	3.41584	0.0132888	0.0473516	-3.39949	RPF1	ribosome production factor 1 homolog	80135	1183
PPP1CB	-0.409802	6.56592	-3.4828	0.0122136	0.0451871	-3.39955	PPP1CB	protein phosphatase 1 catalytic subunit beta	5500	1184
COQ4	-0.469306	6.43385	-3.46377	0.0125091	0.0457372	-3.40069	COQ4	coenzyme Q4	51117	1185
WDFY1	-0.537829	4.42167	-3.4056	0.0134621	0.0476637	-3.40244	WDFY1	WD repeat and FYVE domain containing 1	57590	1186
CEP76	0.543845	4.26635	3.42139	0.0131958	0.0471804	-3.40381	CEP76	centrosomal protein 76	79959	1187
CCDC12	0.441365	7.35418	3.57815	0.0108438	0.041383	-3.4048	CCDC12	coiled-coil domain containing 12	151903	1188
MST4	0.469843	5.8741	3.40383	0.0134923	0.0477319	-3.40649	MST4	NA	NA	1189
HS2ST1	-0.555125	4.56885	-3.38806	0.0137647	0.0484599	-3.40801	HS2ST1	heparan sulfate 2-O-sulfotransferase 1	9653	1190
NUPL2	0.755444	5.20426	3.37868	0.0139297	0.0488435	-3.40801	NUPL2	NA	NA	1191
MPI	-1.0505	5.09848	-3.37625	0.0139729	0.0489162	-3.41072	MPI	mannose phosphate isomerase	4351	1192
CCT2	0.906495	8.84836	3.72373	0.00906705	0.0367228	-3.41116	CCT2	chaperonin containing TCP1 subunit 2	10576	1193
RAB11B	-0.599142	4.05106	-3.4396	0.0128958	0.0465658	-3.41136	RAB11B	RAB11B, member RAS oncogene family	9230	1194
C21orf59	1.3511	7.44663	3.56674	0.0109984	0.0416449	-3.4116	C21orf59	NA	NA	1195
MAGEA12	0.426453	6.15393	3.42271	0.0131737	0.0471401	-3.41438	MAGEA12	MAGE family member A12	4111	1196
TCEB3	0.556733	5.13363	3.36923	0.0140982	0.0492364	-3.41533	TCEB3	NA	NA	1197
NIPBL	-0.630962	4.45374	-3.3928	0.0136823	0.0482084	-3.41579	NIPBL	NIPBL cohesin loading factor	25836	1198
CXorf48	0.658894	5.79292	3.39344	0.0136711	0.0482084	-3.41633	CXorf48	NA	NA	1199
APRT	0.717217	9.02662	3.73594	0.0089333	0.0364178	-3.41706	APRT	adenine phosphoribosyltransferase	353	1200
PIP4K2C	0.613208	5.03036	3.3709	0.0140682	0.0491712	-3.41755	PIP4K2C	phosphatidylinositol-5-phosphate 4-kinase type 2 gamma	79837	1201
GLRX5	-1.19333	4.62515	-3.37986	0.0139089	0.0488435	-3.43089	GLRX5	glutaredoxin 5	51218	1202
GALNT2	0.602165	5.0811	3.35714	0.0143167	0.0496812	-3.43428	GALNT2	polypeptide N-acetylgalactosaminyltransferase 2	2590	1203
BRD2	-0.63243	5.93004	-3.38463	0.0138248	0.048632	-3.43542	BRD2	bromodomain containing 2	6046	1204
TTI1	0.619993	4.74196	3.36492	0.0141755	0.0494274	-3.43668	TTI1	TELO2 interacting protein 1	9675	1205
ASNS	0.407186	8.64341	3.68638	0.00949009	0.0379422	-3.43891	ASNS	asparagine synthetase (glutamine-hydrolyzing)	440	1206
HAGH	-0.529114	4.37606	-3.37694	0.0139607	0.0489127	-3.44777	HAGH	hydroxyacylglutathione hydrolase	3029	1207
NT5C3B	0.582276	5.30789	3.34515	0.0145372	0.0501671	-3.44845	NT5C3B	5'-nucleotidase, cytosolic IIIB	115024	1208
RFC5	0.386976	6.58876	3.44758	0.0127667	0.0462144	-3.44988	RFC5	replication factor C subunit 5	5985	1209
B3GAT3	0.521206	5.54904	3.34786	0.014487	0.0500335	-3.4545	B3GAT3	beta-1,3-glucuronyltransferase 3	26229	1210
CYP51A1	-1.14918	7.7346	-3.57876	0.0108356	0.041383	-3.45709	CYP51A1	cytochrome P450 family 51 subfamily A member 1	1595	1211
AP1B1	0.688439	4.83252	3.34872	0.0144712	0.0500335	-3.45769	AP1B1	adaptor related protein complex 1 subunit beta 1	162	1212
SRSF9	-0.508825	5.74902	-3.35381	0.0143776	0.0498136	-3.45836	SRSF9	serine and arginine rich splicing factor 9	8683	1213
TMEM98	-0.719534	6.78954	-3.46699	0.0124586	0.0456291	-3.45904	TMEM98	transmembrane protein 98	26022	1214
COG2	1.1025	4.91327	3.35793	0.0143023	0.0496709	-3.46159	COG2	component of oligomeric golgi complex 2	22796	1215
SLC35A4	0.453648	6.63705	3.44119	0.01287	0.046511	-3.4662	SLC35A4	solute carrier family 35 member A4	113829	1216
HDAC2	0.403031	6.4559	3.41529	0.013298	0.0473516	-3.47089	HDAC2	histone deacetylase 2	3066	1217
RAB3GAP1	-0.643961	4.71208	-3.33285	0.0147673	0.0507203	-3.4712	RAB3GAP1	RAB3 GTPase activating protein catalytic subunit 1	22930	1218
NQO2	2.00256	7.78225	3.53976	0.0113739	0.0428086	-3.47523	NQO2	N-ribosyldihydronicotinamide:quinone reductase 2	4835	1219
MRPL21	1.66621	8.12127	3.5884	0.0107068	0.0410758	-3.47597	MRPL21	mitochondrial ribosomal protein L21	219927	1220
TFAM	0.621923	5.30687	3.3255	0.0149066	0.0511184	-3.47636	TFAM	transcription factor A, mitochondrial	7019	1221
ADCK4	-0.744814	4.29499	-3.36199	0.0142286	0.0494938	-3.47994	ADCK4	NA	NA	1222
CDKN2AIPNL	0.988166	6.15039	3.37918	0.0139209	0.0488435	-3.48375	CDKN2AIPNL	CDKN2A interacting protein N-terminal like	91368	1223
PDLIM7	-0.599047	7.00676	-3.47791	0.0122889	0.045312	-3.48462	PDLIM7	PDZ and LIM domain 7	9260	1224
COMMD10	0.787056	5.66001	3.33572	0.0147132	0.0505866	-3.48527	COMMD10	COMM domain containing 10	51397	1225
DTYMK	1.38647	6.95259	3.45222	0.0126923	0.0460969	-3.48558	DTYMK	deoxythymidylate kinase	1841	1226
SNRPF	0.513463	8.27186	3.61655	0.0103405	0.0400729	-3.48596	SNRPF	small nuclear ribonucleoprotein polypeptide F	6636	1227
TRAF7	0.511518	5.18275	3.31543	0.0150998	0.0516591	-3.48667	TRAF7	TNF receptor associated factor 7	84231	1228
SNX10	-0.9687	4.71437	-3.32561	0.0149046	0.0511184	-3.49138	SNX10	sorting nexin 10	29887	1229
UBAP2L	0.640323	6.66495	3.42408	0.0131511	0.0471401	-3.49153	UBAP2L	ubiquitin associated protein 2 like	9898	1230
FBL	1.08749	8.34472	3.60735	0.0104587	0.0403013	-3.49894	FBL	fibrillarin	2091	1231
TUSC3	-1.37544	4.44096	-3.3361	0.014706	0.0505866	-3.50977	TUSC3	tumor suppressor candidate 3	7991	1232
MUT	-0.474354	4.80776	-3.29332	0.015534	0.0525672	-3.51398	MUT	NA	NA	1233
CRLF3	0.450298	5.44592	3.29742	0.0154523	0.0523314	-3.51617	CRLF3	cytokine receptor like factor 3	51379	1234
E2F4	0.684257	4.634	3.31061	0.0151933	0.0517953	-3.51812	E2F4	E2F transcription factor 4	1874	1235
PDCD6IP	-0.458835	6.6799	-3.40804	0.0134205	0.0475937	-3.5223	PDCD6IP	programmed cell death 6 interacting protein	10015	1236
POLR3H	0.657944	4.38127	3.32275	0.0149591	0.0512582	-3.52332	POLR3H	RNA polymerase III subunit H	171568	1237
AIG1	0.52927	6.29655	3.35831	0.0142954	0.0496709	-3.52401	AIG1	androgen induced 1	51390	1238
TMEM59	-0.367091	8.07311	-3.57299	0.0109134	0.0415542	-3.52468	TMEM59	transmembrane protein 59	9528	1239
ORC3	0.832378	5.79652	3.31379	0.0151316	0.0517273	-3.53004	ORC3	origin recognition complex subunit 3	23595	1240
TOX4	-0.856604	4.89411	-3.28391	0.0157228	0.0530132	-3.53575	TOX4	TOX high mobility group box family member 4	9878	1241
COMMD4	0.441542	6.80235	3.40912	0.0134021	0.0475672	-3.53888	COMMD4	COMM domain containing 4	54939	1242
CTPS1	1.8044	5.87913	3.33619	0.0147045	0.0505866	-3.5395	CTPS1	CTP synthase 1	1503	1243
STIL	-0.57414	5.20071	-3.26801	0.0160475	0.0539468	-3.54281	STIL	STIL centriolar assembly protein	6491	1244
TPD52L1	1.50564	6.8083	3.39333	0.0136731	0.0482084	-3.54357	TPD52L1	TPD52 like 1	7164	1245
POLR2G	0.348365	8.23355	3.56878	0.0109706	0.0416449	-3.54731	POLR2G	RNA polymerase II subunit G	5436	1246
VAMP8	0.709414	8.17696	3.55681	0.011135	0.0420527	-3.5505	VAMP8	vesicle associated membrane protein 8	8673	1247
WDR18	1.42152	6.34919	3.34816	0.0144815	0.0500335	-3.55342	WDR18	WD repeat domain 18	57418	1248
UBE3A	-0.827938	4.35847	-3.30186	0.0153646	0.0521153	-3.55374	UBE3A	ubiquitin protein ligase E3A	7337	1249
TAF11	1.18006	6.21148	3.33553	0.0147167	0.0505866	-3.55378	TAF11	TATA-box binding protein associated factor 11	6882	1250
STRA13	0.978077	9.16995	3.64244	0.0100158	0.039183	-3.55756	STRA13	NA	NA	1251
DCAF8	-0.894332	5.46127	-3.26774	0.0160529	0.0539468	-3.55839	DCAF8	DDB1 and CUL4 associated factor 8	50717	1252
RIOK1	0.623921	6.03452	3.30686	0.0152666	0.051904	-3.56136	RIOK1	RIO kinase 1	83732	1253
FAM115A	-0.450037	4.80912	-3.25423	0.0163348	0.0546415	-3.56713	FAM115A	NA	NA	1254
AKIRIN2	-0.743723	4.98777	-3.25084	0.0164064	0.0547968	-3.57266	AKIRIN2	akirin 2	55122	1255
SF3B5	1.0912	8.22129	3.53941	0.0113789	0.0428086	-3.57267	SF3B5	splicing factor 3b subunit 5	83443	1256
ORC1	0.495303	6.0859	3.30015	0.0153984	0.0521894	-3.57424	ORC1	origin recognition complex subunit 1	4998	1257
PFN1	0.431501	9.52187	3.66329	0.00976244	0.0385133	-3.57662	PFN1	profilin 1	5216	1258
TSPO	1.32884	7.2785	3.42524	0.0131318	0.0471401	-3.57712	TSPO	translocator protein	706	1259
PLD3	-0.482769	7.75776	-3.49657	0.0120045	0.0446029	-3.58248	PLD3	phospholipase D family member 3	23646	1260
AP1G1	-0.465548	4.89371	-3.23722	0.0166971	0.0554706	-3.58549	AP1G1	adaptor related protein complex 1 subunit gamma 1	164	1261
RAD51C	1.08285	7.24702	3.41979	0.0132225	0.0472337	-3.58793	RAD51C	RAD51 paralog C	5889	1262
LAPTM4A	-0.763974	6.78861	-3.3678	0.0141237	0.049286	-3.5932	LAPTM4A	lysosomal protein transmembrane 4 alpha	9741	1263
ABT1	0.486348	6.78427	3.3639	0.0141941	0.0494526	-3.59713	ABT1	activator of basal transcription 1	29777	1264
BROX	-0.487996	5.36583	-3.23291	0.0167904	0.055611	-3.59819	BROX	BRO1 domain and CAAX motif containing	148362	1265
PNP	1.40968	5.74113	3.27271	0.0159506	0.0536856	-3.60083	PNP	purine nucleoside phosphorylase	4860	1266
AAR2	1.06111	5.14962	3.2428	0.0165774	0.055199	-3.60988	AAR2	AAR2 splicing factor	25980	1267
MYL6B	0.725406	6.18063	3.28331	0.0157348	0.0530132	-3.61416	MYL6B	myosin light chain 6B	140465	1268
FKBP8	-0.644465	5.2498	-3.21772	0.0171236	0.0562871	-3.61454	FKBP8	FKBP prolyl isomerase 8	23770	1269
MCM4	0.56922	6.97406	3.37396	0.0140135	0.0490193	-3.61548	MCM4	minichromosome maintenance complex component 4	4173	1270
ADD1	-0.961373	4.93169	-3.22846	0.0168874	0.0558098	-3.61552	ADD1	adducin 1	118	1271
FKBP5	0.600064	6.448	3.30599	0.0152836	0.0519213	-3.61927	FKBP5	FKBP prolyl isomerase 5	2289	1272
PCBP1	0.393252	7.87736	3.47964	0.0122622	0.0452901	-3.62001	PCBP1	poly(rC) binding protein 1	5093	1273
CENPW	0.432117	8.51637	3.54043	0.0113644	0.0428086	-3.62028	CENPW	centromere protein W	387103	1274
POLD1	0.635536	6.31457	3.29024	0.0155955	0.0527345	-3.62127	POLD1	DNA polymerase delta 1, catalytic subunit	5424	1275
C9orf78	0.580223	7.66962	3.45132	0.0127068	0.0460969	-3.62521	C9orf78	chromosome 9 open reading frame 78	51759	1276
NET1	0.447809	6.53398	3.31217	0.015163	0.051794	-3.62548	NET1	neuroepithelial cell transforming 1	10276	1277
TBC1D23	-0.765435	5.60442	-3.2222	0.0170245	0.056046	-3.63043	TBC1D23	TBC1 domain family member 23	55773	1278
CALM3	0.510823	6.54234	3.30818	0.0152407	0.0518564	-3.63189	CALM3	calmodulin 3	808	1279
GRIPAP1	-0.538793	4.27413	-3.24981	0.0164282	0.0548277	-3.63707	GRIPAP1	GRIP1 associated protein 1	56850	1280
PRKDC	0.54947	5.74212	3.2238	0.0169893	0.056046	-3.64203	PRKDC	protein kinase, DNA-activated, catalytic subunit	5591	1281
MCM2	0.770197	5.99665	3.24652	0.0164981	0.0549767	-3.64354	MCM2	minichromosome maintenance complex component 2	4171	1282
PCM1	-0.481807	4.95908	-3.19235	0.0176961	0.0573479	-3.64532	PCM1	pericentriolar material 1	5108	1283
IRAK1	0.668152	5.14967	3.20219	0.0174716	0.0570015	-3.64837	IRAK1	interleukin 1 receptor associated kinase 1	3654	1284
RPL18	0.274005	10.9474	3.73633	0.00892905	0.0364178	-3.65187	RPL18	ribosomal protein L18	6141	1285
RPP40	0.53537	5.60522	3.20769	0.0173474	0.0568153	-3.65196	RPP40	ribonuclease P/MRP subunit p40	10799	1286
GCN1L1	0.41873	5.54183	3.20069	0.0175055	0.0570697	-3.65523	GCN1L1	NA	NA	1287
WDR45	-1.03342	6.72653	-3.31032	0.015199	0.0517953	-3.65637	WDR45	WD repeat domain 45	11152	1288
MOCS2	0.914071	5.98818	3.23907	0.0166574	0.0553807	-3.6564	MOCS2	molybdenum cofactor synthesis 2	4338	1289
GP6	-1.25366	5.24671	-3.19769	0.0175739	0.057207	-3.66284	GP6	glycoprotein VI platelet	51206	1290
C12orf23	-0.937027	5.85343	-3.21684	0.017143	0.0562934	-3.66381	C12orf23	NA	NA	1291
NUP133	0.707186	5.46114	3.19473	0.0176414	0.057272	-3.66384	NUP133	nucleoporin 133	55746	1292
NDFIP2	-0.783425	5.54529	-3.19451	0.0176464	0.057272	-3.66441	NDFIP2	Nedd4 family interacting protein 2	54602	1293
SDHB	0.895278	9.15114	3.55989	0.0110924	0.0419281	-3.6673	SDHB	succinate dehydrogenase complex iron sulfur subunit B	6390	1294
UBIAD1	0.66599	4.80163	3.19689	0.0175921	0.0572237	-3.66805	UBIAD1	UbiA prenyltransferase domain containing 1	29914	1295
KIF18A	-0.639064	4.92406	-3.18036	0.0179737	0.057818	-3.66853	KIF18A	kinesin family member 18A	81930	1296
CEP44	-1.12673	4.6426	-3.2037	0.0174374	0.0569751	-3.66957	CEP44	centrosomal protein 44	80817	1297
ST6GALNAC4	0.738213	4.52493	3.2076	0.0173494	0.0568153	-3.67005	ST6GALNAC4	ST6 N-acetylgalactosaminide alpha-2,6-sialyltransferase 4	27090	1298
SEC24A	-1.03677	4.41162	-3.2132	0.0172241	0.0564898	-3.672	SEC24A	SEC24 homolog A, COPII coat complex component	10802	1299
ZWINT	0.38744	7.81444	3.42976	0.0130569	0.0469919	-3.67927	ZWINT	ZW10 interacting kinetochore protein	11130	1300
TMEM63B	-1.17638	4.5826	-3.19791	0.0175687	0.057207	-3.68297	TMEM63B	transmembrane protein 63B	55362	1301
TOR1B	-0.421391	4.48807	-3.19351	0.0176693	0.0573038	-3.68515	TOR1B	torsin family 1 member B	27348	1302
UBE2T	0.841214	8.09836	3.44499	0.0128084	0.0463269	-3.68888	UBE2T	ubiquitin conjugating enzyme E2 T	29089	1303
GYG1	1.03342	5.17044	3.1843	0.017882	0.0577638	-3.69148	GYG1	glycogenin 1	2992	1304
PROS1	-0.424723	5.77761	-3.184	0.0178889	0.0577638	-3.69388	PROS1	protein S	5627	1305
MRPS36	0.505752	6.3098	3.2352	0.0167408	0.0555733	-3.69556	MRPS36	mitochondrial ribosomal protein S36	92259	1306
RHBDD2	-0.812312	6.20532	-3.22109	0.017049	0.0560841	-3.69848	RHBDD2	rhomboid domain containing 2	57414	1307
HNRNPR	0.846764	7.8313	3.40954	0.013395	0.0475672	-3.69912	HNRNPR	heterogeneous nuclear ribonucleoprotein R	10236	1308
OR51B4	-0.686179	5.63523	-3.17354	0.0181338	0.0582209	-3.69985	OR51B4	olfactory receptor family 51 subfamily B member 4	79339	1309
ZDHHC5	-0.51134	5.00384	-3.15068	0.0186819	0.0594388	-3.70267	ZDHHC5	zinc finger DHHC-type containing 5	25921	1310
MNF1	0.68117	6.24576	3.22421	0.0169804	0.056046	-3.70349	MNF1	NA	NA	1311
AMD1	2.23206	6.70239	3.26377	0.0161352	0.0541398	-3.70892	AMD1	adenosylmethionine decarboxylase 1	262	1312
ARL5A	-0.784465	4.65682	-3.16611	0.01831	0.0586403	-3.70947	ARL5A	ADP ribosylation factor like GTPase 5A	26225	1313
FUNDC2	-0.680486	6.25171	-3.21647	0.0171513	0.0562934	-3.71037	FUNDC2	FUN14 domain containing 2	65991	1314
MYC	0.530429	7.39109	3.34895	0.014467	0.0500335	-3.72263	MYC	MYC proto-oncogene, bHLH transcription factor	4609	1315
LAMTOR1	0.616586	6.74198	3.26065	0.0162001	0.0542325	-3.72953	LAMTOR1	late endosomal/lysosomal adaptor, MAPK and MTOR activator 1	55004	1316
TRUB2	0.734061	7.59149	3.36262	0.0142171	0.0494934	-3.73159	TRUB2	TruB pseudouridine synthase family member 2	26995	1317
NBR1	-0.501293	4.87487	-3.13283	0.0191222	0.0606184	-3.73237	NBR1	NBR1 autophagy cargo receptor	4077	1318
TARBP2	0.499654	5.73073	3.15601	0.0185525	0.0592432	-3.73397	TARBP2	TARBP2 subunit of RISC loading complex	6895	1319
HERC4	-0.942769	4.59127	-3.15426	0.0185948	0.059248	-3.73502	HERC4	HECT and RLD domain containing E3 ubiquitin protein ligase 4	26091	1320
DYNC1LI2	-0.452148	4.49566	-3.15458	0.0185871	0.059248	-3.73831	DYNC1LI2	dynein cytoplasmic 1 light intermediate chain 2	1783	1321
AIP	0.65875	6.72659	3.25098	0.0164035	0.0547968	-3.73963	AIP	aryl hydrocarbon receptor interacting protein	9049	1322
MRPL14	0.637324	9.08693	3.50169	0.0119279	0.0443937	-3.74079	MRPL14	mitochondrial ribosomal protein L14	64928	1323
NAE1	0.449016	8.26063	3.42477	0.0131395	0.0471401	-3.74605	NAE1	NEDD8 activating enzyme E1 subunit 1	8883	1324
RPL36	0.527503	11.2472	3.69031	0.0094445	0.03783	-3.75071	RPL36	ribosomal protein L36	25873	1325
NUP160	0.597116	5.89055	3.15506	0.0185754	0.059248	-3.75378	NUP160	nucleoporin 160	23279	1326
NFYA	0.448996	3.96698	3.18638	0.0178337	0.0577509	-3.76708	NFYA	nuclear transcription factor Y subunit alpha	4800	1327
SF3B4	0.851726	5.2489	3.11927	0.0194642	0.0613816	-3.76928	SF3B4	splicing factor 3b subunit 4	10262	1328
C1orf112	0.579985	4.99858	3.11308	0.0196227	0.0616673	-3.77284	C1orf112	chromosome 1 open reading frame 112	55732	1329
PREP	0.98922	4.74039	3.13331	0.0191103	0.0606184	-3.77306	PREP	prolyl endopeptidase	5550	1330
CTNNBL1	0.3906	6.3647	3.18237	0.0179268	0.0577638	-3.77681	CTNNBL1	catenin beta like 1	56259	1331
IMPDH2	0.659392	8.38645	3.41168	0.0133589	0.0475297	-3.77812	IMPDH2	inosine monophosphate dehydrogenase 2	3615	1332
EIF4A3	1.65644	6.73639	3.20516	0.0174044	0.0569101	-3.79352	EIF4A3	eukaryotic translation initiation factor 4A3	9775	1333
HCCS	0.656396	5.76788	3.1178	0.0195019	0.0614204	-3.79418	HCCS	holocytochrome c synthase	3052	1334
LMAN2L	0.482507	4.39338	3.12374	0.0193508	0.0611896	-3.7959	LMAN2L	lectin, mannose binding 2 like	81562	1335
MAP1A	-0.547446	4.05668	-3.15653	0.01854	0.0592432	-3.80038	MAP1A	microtubule associated protein 1A	4130	1336
PDXK	-0.394344	3.92415	-3.17127	0.0181875	0.0582909	-3.80208	PDXK	pyridoxal kinase	8566	1337
KEAP1	0.585032	6.4552	3.17179	0.0181753	0.0582909	-3.80641	KEAP1	kelch like ECH associated protein 1	9817	1338
VWA9	0.456619	5.64591	3.09702	0.02004	0.0624835	-3.80804	VWA9	NA	NA	1339
SEC22B	-0.579907	6.9047	-3.22839	0.0168888	0.0558098	-3.80966	SEC22B	SEC22 homolog B, vesicle trafficking protein (gene/pseudogene)	9554	1340
ACSL3	-0.822389	5.51139	-3.08804	0.0202775	0.0629605	-3.81035	ACSL3	acyl-CoA synthetase long chain family member 3	2181	1341
SKA3	0.819722	4.59792	3.10387	0.0198608	0.062147	-3.81181	SKA3	spindle and kinetochore associated complex subunit 3	221150	1342
PIM2	0.581481	7.5959	3.30528	0.0152975	0.051928	-3.81491	PIM2	Pim-2 proto-oncogene, serine/threonine kinase	11040	1343
IMMP1L	0.435372	6.05476	3.12085	0.0194242	0.0613418	-3.81787	IMMP1L	inner mitochondrial membrane peptidase subunit 1	196294	1344
PAF1	0.406735	5.25508	3.07418	0.0206502	0.063658	-3.81881	PAF1	PAF1 homolog, Paf1/RNA polymerase II complex component	54623	1345
COPS4	0.514096	6.95793	3.22229	0.0170226	0.056046	-3.82274	COPS4	COP9 signalosome subunit 4	51138	1346
NOP2	0.900023	5.77396	3.09981	0.0199669	0.0623449	-3.82568	NOP2	NOP2 nucleolar protein	4839	1347
PGM2	0.841981	5.47784	3.08082	0.0204707	0.0632835	-3.82725	PGM2	phosphoglucomutase 2	55276	1348
SERINC1	-0.734041	6.17612	-3.12344	0.0193585	0.0611896	-3.82881	SERINC1	serine incorporator 1	57515	1349
CENPQ	-0.596097	5.30317	-3.06443	0.0209168	0.0642981	-3.82951	CENPQ	centromere protein Q	55166	1350
OSTF1	0.494368	5.35882	3.06805	0.0208173	0.0640374	-3.83144	OSTF1	osteoclast stimulating factor 1	26578	1351
PTRH2	0.593162	7.35268	3.26404	0.0161297	0.0541398	-3.83256	PTRH2	peptidyl-tRNA hydrolase 2	51651	1352
YIPF4	-0.349932	6.34115	-3.13625	0.0190371	0.0604364	-3.83548	YIPF4	Yip1 domain family member 4	84272	1353
MAX	0.686744	4.97133	3.07088	0.02074	0.0638899	-3.83761	MAX	MYC associated factor X	4149	1354
PSMC3	0.608606	8.25658	3.35495	0.0143567	0.0497806	-3.83941	PSMC3	proteasome 26S subunit, ATPase 3	5702	1355
TATDN3	-0.429591	5.02008	-3.05039	0.0213073	0.0650857	-3.84049	TATDN3	TatD DNase domain containing 3	128387	1356
APOPT1	0.472121	5.42801	3.05266	0.0212434	0.0649361	-3.85541	APOPT1	NA	NA	1357
GNPAT	0.55777	6.32513	3.12043	0.0194347	0.0613418	-3.85809	GNPAT	glyceronephosphate O-acyltransferase	8443	1358
MIEN1	0.568133	7.31938	3.2403	0.016631	0.055335	-3.86068	MIEN1	migration and invasion enhancer 1	84299	1359
SBNO1	0.568721	4.77281	3.05439	0.0211952	0.0648342	-3.86232	SBNO1	strawberry notch homolog 1	55206	1360
SRPRB	0.547186	6.13005	3.09556	0.0200785	0.0625589	-3.86505	SRPRB	SRP receptor subunit beta	58477	1361
TRIM24	-1.28751	4.58063	-3.06822	0.0208127	0.0640374	-3.86871	TRIM24	tripartite motif containing 24	8805	1362
GMPR	0.476954	5.8868	3.06376	0.0209353	0.0643096	-3.87842	GMPR	guanosine monophosphate reductase	2766	1363
GMPPA	0.50185	6.20226	3.09258	0.020157	0.062669	-3.87851	GMPPA	GDP-mannose pyrophosphorylase A	29926	1364
CHEK1	0.817049	5.34364	3.03927	0.0216219	0.0658162	-3.88016	CHEK1	checkpoint kinase 1	1111	1365
OSBPL2	-0.788447	4.17582	-3.08439	0.0203749	0.0631216	-3.88267	OSBPL2	oxysterol binding protein like 2	9885	1366
ATP6V1F	0.666135	9.65458	3.44848	0.0127523	0.0462005	-3.8828	ATP6V1F	ATPase H+ transporting V1 subunit F	9296	1367
LOC100506710	-0.53931	4.92405	-3.02078	0.0221565	0.0670226	-3.88765	LOC100506710	NA	NA	1368
ACLY	-0.305777	7.87428	-3.28738	0.0156527	0.0528462	-3.88895	ACLY	ATP citrate lyase	47	1369
HMMR	-0.365455	6.37771	-3.10212	0.0199064	0.0622004	-3.88985	HMMR	hyaluronan mediated motility receptor	3161	1370
C14orf119	-0.393843	5.99077	-3.0592	0.0210613	0.0645237	-3.89	C14orf119	chromosome 14 open reading frame 119	55017	1371
PSMA4	0.69782	9.3935	3.4192	0.0132324	0.0472337	-3.89077	PSMA4	proteasome 20S subunit alpha 4	5685	1372
PSMG4	0.463253	5.80241	3.04823	0.0213678	0.0651793	-3.89087	PSMG4	proteasome assembly chaperone 4	389362	1373
BID	0.593162	6.55082	3.11628	0.0195406	0.0614979	-3.89948	BID	BH3 interacting domain death agonist	637	1374
GMPS	0.565783	7.97245	3.28312	0.0157387	0.0530132	-3.90025	GMPS	guanine monophosphate synthase	8833	1375
GFM1	0.68475	6.30101	3.08796	0.0202796	0.0629605	-3.90109	GFM1	G elongation factor mitochondrial 1	85476	1376
DNAJC19	0.768247	6.64161	3.12353	0.0193561	0.0611896	-3.90158	DNAJC19	DnaJ heat shock protein family (Hsp40) member C19	131118	1377
DLD	0.322422	7.65124	3.24801	0.0164664	0.0549132	-3.90647	DLD	dihydrolipoamide dehydrogenase	1738	1378
CTSA	0.966011	5.20419	3.02117	0.0221451	0.0670226	-3.9126	CTSA	cathepsin A	5476	1379
AGPAT2	0.90958	5.7623	3.03543	0.0217319	0.0660129	-3.91544	AGPAT2	1-acylglycerol-3-phosphate O-acyltransferase 2	10555	1380
CPSF3L	0.402335	6.60169	3.11155	0.019662	0.0617462	-3.91648	CPSF3L	NA	NA	1381
MND1	0.65759	6.5955	3.1084	0.0197433	0.0618934	-3.91719	MND1	meiotic nuclear divisions 1	84057	1382
RBM28	0.491688	6.37816	3.08292	0.0204145	0.0631994	-3.91831	RBM28	RNA binding motif protein 28	55131	1383
PRRC1	-0.427616	4.6319	-3.01295	0.0223872	0.0676266	-3.91947	PRRC1	proline rich coiled-coil 1	133619	1384
ITCH	-0.530312	4.44344	-3.02723	0.0219686	0.0665928	-3.9235	ITCH	itchy E3 ubiquitin protein ligase	83737	1385
CTNND1	-0.477377	4.90539	-2.994	0.0229563	0.0686704	-3.92427	CTNND1	catenin delta 1	1500	1386
FURIN	-0.892017	4.31073	-3.03752	0.021672	0.0658768	-3.92859	FURIN	furin, paired basic amino acid cleaving enzyme	5045	1387
POLR3E	0.597104	5.34396	2.99585	0.0229	0.0686173	-3.93465	POLR3E	RNA polymerase III subunit E	55718	1388
CCND2	0.616403	5.12539	2.99244	0.0230039	0.0686811	-3.94069	CCND2	cyclin D2	894	1389
U2SURP	0.510763	5.54377	2.99521	0.0229196	0.0686173	-3.94376	U2SURP	U2 snRNP associated SURP domain containing	23350	1390
NUBP2	1.41815	6.74654	3.09829	0.0200068	0.0624245	-3.94537	NUBP2	nucleotide binding protein 2	10101	1391
LCP2	-0.907238	4.69997	-2.9929	0.0229899	0.0686811	-3.95235	LCP2	lymphocyte cytosolic protein 2	3937	1392
ARPC2	-0.340981	8.07442	-3.26139	0.0161847	0.0542325	-3.95272	ARPC2	actin related protein 2/3 complex subunit 2	10109	1393
C7orf13	0.500177	5.48055	2.98501	0.0232317	0.0690774	-3.95366	C7orf13	NA	NA	1394
TRIM4	-0.843258	4.50228	-3.00218	0.0227088	0.0682538	-3.954	TRIM4	tripartite motif containing 4	89122	1395
TXLNA	-0.358862	5.93446	-3.00799	0.0225348	0.0679314	-3.95495	TXLNA	taxilin alpha	200081	1396
EGLN2	1.10672	6.5596	3.07454	0.0206403	0.063658	-3.95566	EGLN2	egl-9 family hypoxia inducible factor 2	112398	1397
HJURP	-0.770659	5.71155	-2.99546	0.022912	0.0686173	-3.95658	HJURP	Holliday junction recognition protein	55355	1398
IARS	0.384321	7.8632	3.2334	0.0167799	0.055611	-3.95787	IARS	NA	NA	1399
MRE11A	0.378271	3.98628	3.04726	0.0213952	0.0652173	-3.9598	MRE11A	NA	NA	1400
HMOX2	0.965675	6.07466	3.02919	0.0219116	0.0664663	-3.95999	HMOX2	heme oxygenase 2	3163	1401
RPL27	0.215791	11.9955	3.60785	0.0104523	0.0403013	-3.96237	RPL27	ribosomal protein L27	6155	1402
APIP	1.29713	6.73977	3.08495	0.0203601	0.0631207	-3.96414	APIP	APAF1 interacting protein	51074	1403
TMEM14C	0.704306	8.22952	3.26101	0.0161926	0.0542325	-3.96437	TMEM14C	transmembrane protein 14C	51522	1404
HDHD1	0.810735	5.1934	2.97545	0.0235283	0.0696746	-3.96996	HDHD1	NA	NA	1405
EIF3G	1.46896	8.10986	3.2289	0.0168777	0.0558098	-3.9735	EIF3G	eukaryotic translation initiation factor 3 subunit G	8666	1406
PSMB2	0.44545	7.51004	3.18169	0.0179427	0.0577638	-3.97518	PSMB2	proteasome 20S subunit beta 2	5690	1407
ERAL1	1.21466	7.02462	3.10809	0.0197514	0.0618934	-3.97754	ERAL1	Era like 12S mitochondrial rRNA chaperone 1	26284	1408
MKNK2	-1.21407	4.35002	-3.00129	0.0227356	0.0682538	-3.97851	MKNK2	MAPK interacting serine/threonine kinase 2	2872	1409
PSMD11	0.498079	7.52351	3.17768	0.0180365	0.0579774	-3.982	PSMD11	proteasome 26S subunit, non-ATPase 11	5717	1410
ACADVL	-1.90554	5.62206	-3.00151	0.0227289	0.0682538	-3.98302	ACADVL	acyl-CoA dehydrogenase very long chain	37	1411
CDC20	0.763418	8.00254	3.22313	0.017004	0.056046	-3.98361	CDC20	cell division cycle 20	991	1412
ERH	0.361688	7.30602	3.15156	0.0186605	0.0594138	-3.9847	ERH	ERH mRNA splicing and mitosis factor	2079	1413
IST1	-0.48398	6.47373	-3.04661	0.0214136	0.0652276	-3.98517	IST1	IST1 factor associated with ESCRT-III	9798	1414
CHID1	0.790368	5.81176	2.98629	0.0231922	0.0690072	-3.98623	CHID1	chitinase domain containing 1	66005	1415
MSH6	0.605912	5.30227	2.95817	0.0240753	0.0709092	-3.98713	MSH6	mutS homolog 6	2956	1416
FAM98A	1.02259	4.99463	2.97323	0.0235979	0.0697857	-3.98947	FAM98A	family with sequence similarity 98 member A	25940	1417
PDLIM4	-1.44289	5.38018	-2.96686	0.0237988	0.0703322	-3.99244	PDLIM4	PDZ and LIM domain 4	8572	1418
SERPINB6	0.413163	7.87904	3.20686	0.0173661	0.0568275	-3.99635	SERPINB6	serpin family B member 6	5269	1419
NUDCD3	0.496485	4.44304	2.97571	0.0235204	0.0696746	-3.99726	NUDCD3	NudC domain containing 3	23386	1420
CEBPG	-1.17146	4.94423	-2.96041	0.0240038	0.070794	-3.99956	CEBPG	CCAAT enhancer binding protein gamma	1054	1421
PIGP	-0.463349	6.6618	-3.05979	0.021045	0.0645237	-4.00239	PIGP	phosphatidylinositol glycan anchor biosynthesis class P	51227	1422
NOSTRIN	-0.524192	5.34715	-2.94265	0.0245782	0.0719049	-4.00264	NOSTRIN	nitric oxide synthase trafficking	115677	1423
RALA	-0.506428	5.94518	-2.97564	0.0235227	0.0696746	-4.00327	RALA	RAS like proto-oncogene A	5898	1424
CHIC2	-0.733596	6.21028	-3.00217	0.0227091	0.0682538	-4.0044	CHIC2	cysteine rich hydrophobic domain 2	26511	1425
SNRPB	0.781793	9.16857	3.31635	0.0150821	0.051639	-4.00463	SNRPB	small nuclear ribonucleoprotein polypeptides B and B1	6628	1426
CRYZ	0.423967	6.46502	3.02932	0.021908	0.0664663	-4.00801	CRYZ	crystallin zeta	1429	1427
CCNL2	-0.673328	5.45296	-2.93878	0.0247053	0.072035	-4.01495	CCNL2	cyclin L2	81669	1428
PSAP	-0.33378	9.18697	-3.31138	0.0151785	0.0517953	-4.01828	PSAP	prosaposin	5660	1429
SETD5-AS1	-0.781979	4.45952	-2.95679	0.0241195	0.0709914	-4.02193	SETD5-AS1	NA	NA	1430
RNF5P1	-0.57793	6.15834	-2.9822	0.0233186	0.0692886	-4.02314	RNF5P1	ring finger protein 5 pseudogene 1	286140	1431
HIST1H1C	-0.442978	10.8433	-3.45201	0.0126957	0.0460969	-4.02463	HIST1H1C	NA	NA	1432
SMS	0.30222	7.99369	3.19591	0.0176145	0.0572537	-4.02975	SMS	spermine synthase	6611	1433
IFNAR1	-0.517879	4.72721	-2.92802	0.0250623	0.0727843	-4.0308	IFNAR1	interferon alpha and beta receptor subunit 1	3454	1434
COX4I1	0.266548	10.7155	3.43482	0.0129738	0.0468035	-4.032	COX4I1	cytochrome c oxidase subunit 4I1	1327	1435
SURF4	-0.444948	7.53539	-3.14489	0.0188235	0.0598455	-4.03351	SURF4	surfeit 4	6836	1436
FLCN	-0.436468	4.52469	-2.93918	0.0246922	0.072035	-4.0366	FLCN	folliculin	201163	1437
TWSG1	-0.762934	5.08013	-2.91526	0.0254933	0.0737901	-4.04001	TWSG1	twisted gastrulation BMP signaling modulator 1	57045	1438
COMMD3-BMI1	-0.847889	4.41899	-2.94489	0.0245048	0.0717381	-4.04413	COMMD3-BMI1	COMMD3-BMI1 readthrough	100532731	1439
NRSN2	0.512914	4.44886	2.94146	0.024617	0.0719699	-4.04485	NRSN2	neurensin 2	80023	1440
GPX4	0.498636	9.19438	3.28913	0.0156176	0.0527684	-4.04776	GPX4	glutathione peroxidase 4	2879	1441
IDH3G	1.19933	6.3495	2.99111	0.0230443	0.0687128	-4.04874	IDH3G	isocitrate dehydrogenase (NAD(+)) 3 non-catalytic subunit gamma	3421	1442
RNF138	0.689838	5.36536	2.9163	0.0254578	0.0737532	-4.04975	RNF138	ring finger protein 138	51444	1443
SAP18	0.42103	5.92496	2.93775	0.0247391	0.0720856	-4.05901	SAP18	Sin3A associated protein 18	10284	1444
ISCA2	0.598084	6.08251	2.94937	0.024359	0.0714927	-4.06572	ISCA2	iron-sulfur cluster assembly 2	122961	1445
CAB39	-0.603397	4.1718	-2.95392	0.024212	0.0712157	-4.06652	CAB39	calcium binding protein 39	51719	1446
RAE1	0.986569	6.70016	3.01053	0.0224592	0.0677502	-4.06655	RAE1	ribonucleic acid export 1	8480	1447
MRPL39	1.1342	7.72737	3.12749	0.0192561	0.0609986	-4.06784	MRPL39	mitochondrial ribosomal protein L39	54148	1448
COX5A	0.797631	9.94271	3.33844	0.0146621	0.0505583	-4.06855	COX5A	cytochrome c oxidase subunit 5A	9377	1449
LSM5	0.484346	6.08887	2.93995	0.0246668	0.072035	-4.07761	LSM5	LSM5 homolog, U6 small nuclear RNA and mRNA degradation associated	23658	1450
HNRNPA3	0.589548	5.51102	2.89949	0.0260367	0.0751722	-4.07789	HNRNPA3	heterogeneous nuclear ribonucleoprotein A3	220988	1451
DOK3	-1.76079	4.59349	-2.935	0.02483	0.0723021	-4.08079	DOK3	docking protein 3	79930	1452
SLC39A1	0.370661	6.47252	2.97611	0.0235078	0.0696746	-4.08454	SLC39A1	solute carrier family 39 member 1	27173	1453
HSBP1	0.306754	7.53841	3.10611	0.0198026	0.0620094	-4.08712	HSBP1	heat shock factor binding protein 1	3281	1454
NUP107	-0.307428	7.12838	-3.05856	0.0210789	0.0645237	-4.08828	NUP107	nucleoporin 107	57122	1455
DNAJB9	-1.16239	5.19591	-2.89053	0.0263509	0.0757696	-4.08847	DNAJB9	DnaJ heat shock protein family (Hsp40) member B9	4189	1456
SGOL2	-0.439312	4.14845	-2.93948	0.0246823	0.072035	-4.09038	SGOL2	NA	NA	1457
PKMYT1	0.429474	6.36114	2.95861	0.0240612	0.0709092	-4.09043	PKMYT1	protein kinase, membrane associated tyrosine/threonine 1	9088	1458
LAMTOR2	0.518104	6.48772	2.9733	0.0235959	0.0697857	-4.09061	LAMTOR2	late endosomal/lysosomal adaptor, MAPK and MTOR activator 2	28956	1459
TMEM205	0.410781	5.93847	2.91613	0.0254636	0.0737532	-4.09089	TMEM205	transmembrane protein 205	374882	1460
NDUFA8	0.738711	8.13271	3.15757	0.0185148	0.0592093	-4.09447	NDUFA8	NADH:ubiquinone oxidoreductase subunit A8	4702	1461
VPS37A	-1.07291	4.79502	-2.8929	0.0262674	0.0755794	-4.09605	VPS37A	VPS37A subunit of ESCRT-I	137492	1462
CNOT7	0.358803	6.81304	3.0074	0.0225522	0.067937	-4.10113	CNOT7	CCR4-NOT transcription complex subunit 7	29883	1463
TALDO1	0.329405	9.85479	3.30841	0.0152362	0.0518564	-4.10259	TALDO1	transaldolase 1	6888	1464
CYBA	0.503193	6.3453	2.94847	0.0243881	0.0714927	-4.10272	CYBA	cytochrome b-245 alpha chain	1535	1465
JMJD1C	-0.928855	4.33633	-2.90965	0.0256852	0.0742963	-4.10583	JMJD1C	jumonji domain containing 1C	221037	1466
HDAC1	0.293813	8.19475	3.15804	0.0185034	0.0592093	-4.10952	HDAC1	histone deacetylase 1	3065	1467
ILF3	0.350201	7.46929	3.08107	0.020464	0.0632835	-4.11068	ILF3	interleukin enhancer binding factor 3	3609	1468
PSMA5	0.982667	7.5077	3.0759	0.0206035	0.0636042	-4.11199	PSMA5	proteasome 20S subunit alpha 5	5686	1469
SNHG11	-0.633441	5.39058	-2.8658	0.0272396	0.0777221	-4.11416	SNHG11	small nucleolar RNA host gene 11	128439	1470
SDF2L1	0.686871	9.11898	3.23299	0.0167887	0.055611	-4.11543	SDF2L1	stromal cell derived factor 2 like 1	23753	1471
CD59	-0.44775	5.72758	-2.88057	0.0267051	0.0766365	-4.11592	CD59	CD59 molecule (CD59 blood group)	966	1472
PRPF19	0.368457	4.14714	2.92175	0.0252732	0.0732989	-4.11597	PRPF19	pre-mRNA processing factor 19	27339	1473
RWDD2B	0.709926	5.32553	2.86857	0.0271383	0.0776753	-4.1168	RWDD2B	RWD domain containing 2B	10069	1474
ASPM	-0.76222	4.34119	-2.89891	0.0260569	0.0751722	-4.11919	ASPM	abnormal spindle microtubule assembly	259266	1475
TRAPPC6A	-0.990093	5.65587	-2.87905	0.0267593	0.0766939	-4.1192	TRAPPC6A	trafficking protein particle complex 6A	79090	1476
TSPAN3	0.416896	5.479	2.86569	0.0272437	0.0777221	-4.12115	TSPAN3	tetraspanin 3	10099	1477
NGRN	0.578254	7.10059	3.02667	0.0219847	0.0665952	-4.12147	NGRN	neugrin, neurite outgrowth associated	51335	1478
ARV1	0.377101	7.0282	3.0195	0.0221942	0.0670903	-4.1223	ARV1	ARV1 homolog, fatty acid homeostasis modulator	64801	1479
THAP1	-0.633283	4.43911	-2.88527	0.0265371	0.0762048	-4.12461	THAP1	THAP domain containing 1	55145	1480
SRSF4	0.607529	6.90135	2.99359	0.0229689	0.0686704	-4.13155	SRSF4	serine and arginine rich splicing factor 4	6429	1481
KIAA1429	-0.43583	4.98876	-2.84425	0.0280401	0.0794226	-4.13162	KIAA1429	NA	NA	1482
PREPL	-0.366204	4.61887	-2.86137	0.0274022	0.078072	-4.13464	PREPL	prolyl endopeptidase like	9581	1483
FXR1	-0.691768	5.00926	-2.84754	0.0279163	0.0791233	-4.13486	FXR1	FMR1 autosomal homolog 1	8087	1484
RNH1	0.343631	7.82447	3.10271	0.019891	0.0621968	-4.13591	RNH1	ribonuclease/angiogenin inhibitor 1	6050	1485
TMEM9	0.750432	6.58372	2.94614	0.0244642	0.0716675	-4.14262	TMEM9	transmembrane protein 9	252839	1486
TMSB4X	0.307487	11.8989	3.4658	0.0124773	0.0456594	-4.14273	TMSB4X	thymosin beta 4 X-linked	7114	1487
UNK	0.405	5.60234	2.85609	0.0275974	0.0785256	-4.14331	UNK	unk zinc finger	85451	1488
QARS	0.607964	6.7669	2.96585	0.0238306	0.0703784	-4.14705	QARS	NA	NA	1489
SPCS2	-0.309118	7.50135	-3.05888	0.0210701	0.0645237	-4.14946	SPCS2	signal peptidase complex subunit 2	9789	1490
HGS	-0.431074	6.648	-2.9485	0.0243873	0.0714927	-4.15714	HGS	hepatocyte growth factor-regulated tyrosine kinase substrate	9146	1491
ASNSD1	0.41205	5.24037	2.83341	0.0284525	0.0801224	-4.15815	ASNSD1	asparagine synthetase domain containing 1	54529	1492
PDCL3	0.537755	5.11964	2.83442	0.0284137	0.0801224	-4.16102	PDCL3	phosducin like 3	79031	1493
FOXRED1	1.12974	5.73022	2.8634	0.0273274	0.07791	-4.1621	FOXRED1	FAD dependent oxidoreductase domain containing 1	55572	1494
EIF4A2	0.256297	8.07844	3.11014	0.0196983	0.0618158	-4.16224	EIF4A2	eukaryotic translation initiation factor 4A2	1974	1495
RFWD3	0.433643	5.40522	2.83378	0.0284381	0.0801224	-4.1627	RFWD3	ring finger and WD repeat domain 3	55159	1496
FECH	-0.543074	5.20949	-2.82324	0.0288448	0.0806221	-4.16554	FECH	ferrochelatase	2235	1497
ADD3	-0.356515	4.50975	-2.84909	0.0278582	0.0790102	-4.16604	ADD3	adducin 3	120	1498
BOLA3	0.955207	8.04863	3.0942	0.0201143	0.062581	-4.1666	BOLA3	bolA family member 3	388962	1499
AHI1	-0.647256	4.76372	-2.83194	0.0285088	0.0801775	-4.16731	AHI1	Abelson helper integration site 1	54806	1500
CCDC130	-0.380843	4.42262	-2.85193	0.0277519	0.078811	-4.17395	CCDC130	coiled-coil domain containing 130	81576	1501
MASTL	-0.89431	4.69782	-2.83572	0.0283639	0.0800798	-4.17429	MASTL	microtubule associated serine/threonine kinase like	84930	1502
CREB3	-0.438251	5.14353	-2.81423	0.0291976	0.0813281	-4.17521	CREB3	cAMP responsive element binding protein 3	10488	1503
MIER1	-0.494712	4.37319	-2.85215	0.0277437	0.078811	-4.1806	MIER1	MIER1 transcriptional regulator	57708	1504
C14orf2	0.429608	9.05079	3.17332	0.018139	0.0582209	-4.19235	C14orf2	NA	NA	1505
KIDINS220	-0.455317	4.4757	-2.83233	0.0284937	0.0801775	-4.19455	KIDINS220	kinase D interacting substrate 220	57498	1506
C7orf50	0.660508	6.76681	2.93164	0.0249417	0.0725306	-4.19515	C7orf50	chromosome 7 open reading frame 50	84310	1507
PUS7	0.900557	5.58319	2.8256	0.0287534	0.0805022	-4.19563	PUS7	pseudouridine synthase 7	54517	1508
QRICH1	-0.683709	4.66198	-2.81367	0.0292197	0.0813378	-4.2022	QRICH1	glutamine rich 1	54870	1509
CD53	-0.547839	6.95774	-2.94976	0.0243463	0.0714927	-4.2114	CD53	CD53 molecule	963	1510
AHSA1	0.814623	7.40419	2.99573	0.0229038	0.0686173	-4.21426	AHSA1	activator of HSP90 ATPase activity 1	10598	1511
COPS5	0.388491	7.74552	3.03762	0.0216692	0.0658768	-4.21547	COPS5	COP9 signalosome subunit 5	10987	1512
EXTL2	0.698082	4.39431	2.82593	0.0287403	0.0805022	-4.21741	EXTL2	exostosin like glycosyltransferase 2	2135	1513
GOLGA4	-0.954729	4.42472	-2.82149	0.0289129	0.0806898	-4.21965	GOLGA4	golgin A4	2803	1514
TIMM8A	0.92833	5.40605	2.80371	0.0296153	0.082229	-4.22017	TIMM8A	translocase of inner mitochondrial membrane 8A	1678	1515
C20orf112	0.546431	4.17522	2.84268	0.0280995	0.0795392	-4.22246	C20orf112	NA	NA	1516
SMCR7L	0.803783	4.64714	2.80807	0.0294415	0.0817985	-4.22598	SMCR7L	NA	NA	1517
ALG8	0.520233	7.29404	2.97591	0.0235142	0.0696746	-4.22859	ALG8	ALG8 alpha-1,3-glucosyltransferase	79053	1518
CAP1	-0.313422	8.02064	-3.05912	0.0210635	0.0645237	-4.22941	CAP1	cyclase associated actin cytoskeleton regulatory protein 1	10487	1519
NDRG2	-0.867376	6.02087	-2.82569	0.02875	0.0805022	-4.23047	NDRG2	NDRG family member 2	57447	1520
CDC42	-0.28578	7.96492	-3.0496	0.0213295	0.0651079	-4.23528	CDC42	cell division cycle 42	998	1521
TMOD3	-0.388209	5.30128	-2.77618	0.0307387	0.0845411	-4.23597	TMOD3	tropomodulin 3	29766	1522
C1orf131	0.677618	5.56026	2.79109	0.0301245	0.0833045	-4.23693	C1orf131	chromosome 1 open reading frame 131	128061	1523
METTL5	0.403789	8.79871	3.11883	0.0194755	0.0613816	-4.23822	METTL5	methyltransferase like 5	29081	1524
SHC1	-0.445678	5.41817	-2.7794	0.030605	0.0842796	-4.23824	SHC1	SHC adaptor protein 1	6464	1525
CHMP5	-0.382939	6.39862	-2.85777	0.027535	0.0783991	-4.2387	CHMP5	charged multivesicular body protein 5	51510	1526
NDUFV3	0.492211	6.2152	2.83616	0.0283472	0.0800798	-4.24255	NDUFV3	NADH:ubiquinone oxidoreductase subunit V3	4731	1527
SREK1	-0.823568	5.07254	-2.77282	0.0308789	0.0848733	-4.24469	SREK1	splicing regulatory glutamic acid and lysine rich protein 1	140890	1528
MDH1	0.32903	8.80294	3.11469	0.0195813	0.0615814	-4.24471	MDH1	malate dehydrogenase 1	4190	1529
KCNH2	0.624363	5.6925	2.79256	0.0300649	0.0833045	-4.24484	KCNH2	potassium voltage-gated channel subfamily H member 2	3757	1530
KIAA1586	-0.973987	5.29032	-2.77222	0.030904	0.0848886	-4.24874	KIAA1586	KIAA1586	57691	1531
ACTL6A	0.772584	7.77468	3.01107	0.0224431	0.0677486	-4.24884	ACTL6A	actin like 6A	86	1532
CKAP2L	-1.0633	4.74616	-2.78529	0.0303618	0.0837527	-4.25059	CKAP2L	cytoskeleton associated protein 2 like	150468	1533
CHCHD7	0.596845	5.33773	2.76585	0.0311716	0.085368	-4.25998	CHCHD7	coiled-coil-helix-coiled-coil-helix domain containing 7	79145	1534
PRR13	0.532813	8.51629	3.07792	0.020549	0.0634806	-4.26113	PRR13	proline rich 13	54458	1535
MAGOHB	0.710597	4.42582	2.7908	0.0301363	0.0833045	-4.26381	MAGOHB	mago homolog B, exon junction complex subunit	55110	1536
MESDC2	0.629237	5.42297	2.76528	0.0311959	0.085368	-4.26447	MESDC2	NA	NA	1537
TUBB2A	-0.948205	4.88456	-2.76662	0.0311392	0.085368	-4.26519	TUBB2A	tubulin beta 2A class IIa	7280	1538
TNFSF9	-0.789355	4.75444	-2.7614	0.0313603	0.0856566	-4.27289	TNFSF9	TNF superfamily member 9	8744	1539
EEF2	-0.282039	10.0379	-3.20275	0.0174589	0.0570015	-4.27304	EEF2	eukaryotic translation elongation factor 2	1938	1540
ARFIP2	-0.53351	4.99817	-2.7451	0.0320617	0.0870664	-4.27518	ARFIP2	ADP ribosylation factor interacting protein 2	23647	1541
S100PBP	0.38071	4.29675	2.79117	0.0301214	0.0833045	-4.27905	S100PBP	S100P binding protein	64766	1542
PPIE	1.10127	6.65928	2.85532	0.0276258	0.0785552	-4.27927	PPIE	peptidylprolyl isomerase E	10450	1543
PSMC6	0.282485	7.90083	3.00584	0.0225991	0.0680313	-4.28471	PSMC6	proteasome 26S subunit, ATPase 6	5706	1544
POLR2J	0.37408	5.6344	2.75774	0.0315164	0.0860291	-4.28532	POLR2J	RNA polymerase II subunit J	5439	1545
SNHG6	-0.268626	8.90078	-3.09434	0.0201105	0.062581	-4.28609	SNHG6	small nucleolar RNA host gene 6	641638	1546
ENOX2	-0.388157	3.87055	-2.83355	0.0284471	0.0801224	-4.28798	ENOX2	ecto-NOX disulfide-thiol exchanger 2	10495	1547
PITRM1	0.64026	5.23264	2.74451	0.0320874	0.0870664	-4.29052	PITRM1	pitrilysin metallopeptidase 1	10531	1548
PPP5C	0.619316	5.77545	2.76553	0.0311852	0.085368	-4.29149	PPP5C	protein phosphatase 5 catalytic subunit	5536	1549
RABGEF1	-0.91468	4.26629	-2.78497	0.0303752	0.0837527	-4.29264	RABGEF1	RAB guanine nucleotide exchange factor 1	27342	1550
DOLPP1	0.793704	5.28724	2.74632	0.0320087	0.0870664	-4.29317	DOLPP1	dolichyldiphosphatase 1	57171	1551
RAPGEF6	-0.727671	4.19058	-2.78891	0.0302135	0.0834651	-4.29812	RAPGEF6	Rap guanine nucleotide exchange factor 6	51735	1552
CTBS	-0.645872	4.68494	-2.74431	0.032096	0.0870664	-4.29842	CTBS	chitobiase	1486	1553
PDCD2	0.712603	6.83822	2.86648	0.0272146	0.0777221	-4.29849	PDCD2	programmed cell death 2	5134	1554
FBXO4	0.448222	5.12307	2.73485	0.0325113	0.0879217	-4.29902	FBXO4	F-box protein 4	26272	1555
PTP4A3	-1.17554	7.38119	-2.93198	0.0249302	0.0725306	-4.30001	PTP4A3	protein tyrosine phosphatase 4A3	11156	1556
TMEM194A	-0.402527	5.18996	-2.72647	0.0328836	0.0886407	-4.30138	TMEM194A	NA	NA	1557
NOLC1	0.936015	6.61115	2.83575	0.0283628	0.0800798	-4.30208	NOLC1	nucleolar and coiled-body phosphoprotein 1	9221	1558
RHOH	-1.00967	5.40757	-2.73733	0.0324017	0.0877864	-4.3027	RHOH	ras homolog family member H	399	1559
LOC401397	0.862728	7.99741	2.9903	0.0230691	0.0687128	-4.30821	LOC401397	NA	NA	1560
KIAA0319L	-0.745746	4.65992	-2.73938	0.0323114	0.0875963	-4.30961	KIAA0319L	KIAA0319 like	79932	1561
TIMMDC1	1.1788	6.28422	2.79995	0.0297659	0.0825421	-4.31272	TIMMDC1	translocase of inner mitochondrial membrane domain containing 1	51300	1562
KIAA1715	-0.710173	4.71004	-2.73249	0.0326157	0.0881473	-4.31461	KIAA1715	NA	NA	1563
UBR2	-0.60963	5.39029	-2.72117	0.0331215	0.0889631	-4.31971	UBR2	ubiquitin protein ligase E3 component n-recognin 2	23304	1564
DNAJC2	0.380098	6.60624	2.82387	0.0288205	0.0806221	-4.32438	DNAJC2	DnaJ heat shock protein family (Hsp40) member C2	27000	1565
SNRPD1	0.645063	8.09382	2.9909	0.0230509	0.0687128	-4.32677	SNRPD1	small nuclear ribonucleoprotein D1 polypeptide	6632	1566
USP14	0.353714	6.96416	2.86681	0.0272025	0.0777221	-4.3277	USP14	ubiquitin specific peptidase 14	9097	1567
DHX40	-1.22699	4.48512	-2.74479	0.0320753	0.0870664	-4.33018	DHX40	DEAH-box helicase 40	79665	1568
NCLN	0.466841	5.55726	2.72249	0.0330622	0.0889131	-4.33073	NCLN	nicalin	56926	1569
RCC2	0.380303	5.62259	2.7252	0.0329405	0.0886407	-4.33081	RCC2	regulator of chromosome condensation 2	55920	1570
DNM1L	0.497825	5.09614	2.71164	0.0335541	0.0897382	-4.3341	DNM1L	dynamin 1 like	10059	1571
FAM104B	-1.05685	4.49862	-2.73528	0.0324923	0.0879217	-4.3372	FAM104B	family with sequence similarity 104 member B	90736	1572
UQCRH	0.463834	10.3828	3.18516	0.017862	0.0577638	-4.33782	UQCRH	ubiquinol-cytochrome c reductase hinge protein	7388	1573
ZNF692	-0.631263	5.01044	-2.70143	0.0340241	0.090717	-4.34027	ZNF692	zinc finger protein 692	55657	1574
ANXA1	-0.643179	10.3609	-3.18165	0.0179436	0.0577638	-4.34084	ANXA1	annexin A1	301	1575
PLOD3	1.13214	5.16671	2.72522	0.0329394	0.0886407	-4.34151	PLOD3	procollagen-lysine,2-oxoglutarate 5-dioxygenase 3	8985	1576
CMBL	0.858355	6.32293	2.77706	0.0307022	0.0844939	-4.34628	CMBL	carboxymethylenebutenolidase homolog	134147	1577
TYK2	-0.412763	4.92341	-2.69287	0.0344233	0.091446	-4.3488	TYK2	tyrosine kinase 2	7297	1578
RARS	0.288295	7.34615	2.89732	0.0261123	0.0752418	-4.35125	RARS	NA	NA	1579
MTO1	0.607907	5.35397	2.70146	0.0340226	0.090717	-4.35247	MTO1	mitochondrial tRNA translation optimization 1	25821	1580
NOL8	0.475793	4.95734	2.70059	0.034063	0.0907653	-4.35313	NOL8	nucleolar protein 8	55035	1581
NUDT9	0.352463	4.14742	2.75441	0.0316589	0.0863639	-4.35418	NUDT9	nudix hydrolase 9	53343	1582
ARL6IP4	0.600286	7.16312	2.86686	0.0272007	0.0777221	-4.35911	ARL6IP4	ADP ribosylation factor like GTPase 6 interacting protein 4	51329	1583
PIGT	1.37861	6.22282	2.76364	0.031265	0.0855035	-4.3609	PIGT	phosphatidylinositol glycan anchor biosynthesis class T	51604	1584
2005-09-01	-1.67834	5.33078	-2.71579	0.0333648	0.0893964	-4.3679	2005-09-01	NA	NA	1585
RBMX	-0.261226	8.35975	-2.99003	0.0230775	0.0687128	-4.36863	RBMX	RNA binding motif protein X-linked	27316	1586
HCG18	-0.659899	3.92028	-2.7699	0.0310013	0.0851023	-4.36898	HCG18	HLA complex group 18	414777	1587
ATP5O	0.574996	10.211	3.13867	0.0189768	0.0602891	-4.38184	ATP5O	NA	NA	1588
PTP4A1	1.02411	5.84185	2.71278	0.0335021	0.0896541	-4.38468	PTP4A1	protein tyrosine phosphatase 4A1	7803	1589
OIP5-AS1	0.398692	5.52049	2.6816	0.0349566	0.0926371	-4.38567	OIP5-AS1	OIP5 antisense RNA 1	729082	1590
GNPDA1	0.694594	6.03856	2.72118	0.0331211	0.0889631	-4.38661	GNPDA1	glucosamine-6-phosphate deaminase 1	10007	1591
PLEKHB2	0.460391	5.56518	2.68305	0.0348876	0.0925105	-4.38755	PLEKHB2	pleckstrin homology domain containing B2	55041	1592
R3HDM1	0.420929	4.81802	2.6774	0.0351579	0.0930576	-4.38826	R3HDM1	R3H domain containing 1	23518	1593
PHF3	-0.402416	4.25919	-2.71651	0.0333322	0.0893638	-4.39052	PHF3	PHD finger protein 3	23469	1594
RPL36A	-0.49713	9.65811	-3.08597	0.0203328	0.0630807	-4.39149	RPL36A	ribosomal protein L36a	6173	1595
KLHL12	0.375789	5.23446	2.66877	0.0355745	0.093762	-4.39186	KLHL12	kelch like family member 12	59349	1596
DAP3	0.304093	7.83811	2.92229	0.0252548	0.0732945	-4.39405	DAP3	death associated protein 3	7818	1597
PCNA	1.69065	7.44722	2.84948	0.0278433	0.0790102	-4.39517	PCNA	proliferating cell nuclear antigen	5111	1598
GALM	0.50019	4.80182	2.67242	0.0353975	0.0935214	-4.4	GALM	galactose mutarotase	130589	1599
FAF2	-0.351169	5.47897	-2.66404	0.0358054	0.0940862	-4.40655	FAF2	Fas associated factor family member 2	23197	1600
AURKAIP1	1.58737	8.03349	2.90696	0.0257778	0.0745146	-4.41239	AURKAIP1	aurora kinase A interacting protein 1	54998	1601
SERPINB1	-0.684376	6.49469	-2.74647	0.0320021	0.0870664	-4.41426	SERPINB1	serpin family B member 1	1992	1602
SLC31A1	-0.456288	5.11543	-2.64272	0.0368652	0.0961185	-4.41907	SLC31A1	solute carrier family 31 member 1	1317	1603
HNRNPM	0.350748	8.45724	2.96131	0.0239748	0.0707566	-4.41972	HNRNPM	heterogeneous nuclear ribonucleoprotein M	4670	1604
RSL1D1	0.311422	6.87633	2.79156	0.0301054	0.0833045	-4.42016	RSL1D1	ribosomal L1 domain containing 1	26156	1605
SORD	0.855958	4.84547	2.66801	0.0356119	0.0938037	-4.4206	SORD	sorbitol dehydrogenase	6652	1606
GGA3	0.478992	4.7475	2.65676	0.0361638	0.0949136	-4.42313	GGA3	golgi associated, gamma adaptin ear containing, ARF binding protein 3	23163	1607
MPST	0.469539	5.77081	2.67058	0.0354867	0.0936403	-4.42345	MPST	mercaptopyruvate sulfurtransferase	4357	1608
MGC2752	-0.783534	4.31448	-2.68766	0.0346689	0.0920426	-4.42397	MGC2752	NA	NA	1609
MRPS28	0.933567	7.29529	2.83103	0.0285436	0.0802237	-4.42569	MRPS28	mitochondrial ribosomal protein S28	28957	1610
RNF10	-1.17035	5.43971	-2.65373	0.0363136	0.0952046	-4.42788	RNF10	ring finger protein 10	9921	1611
USP8	-0.381944	4.44953	-2.67017	0.0355069	0.0936403	-4.42932	USP8	ubiquitin specific peptidase 8	9101	1612
NDUFB10	1.42724	8.05635	2.8991	0.0260501	0.0751722	-4.43187	NDUFB10	NADH:ubiquinone oxidoreductase subunit B10	4716	1613
RAD1	0.342574	5.19475	2.63774	0.0371175	0.096603	-4.43502	RAD1	RAD1 checkpoint DNA exonuclease	5810	1614
METTL3	0.342255	5.4573	2.6429	0.0368562	0.0961185	-4.43655	METTL3	methyltransferase like 3	56339	1615
LAMTOR3	-0.385917	4.98301	-2.62931	0.037549	0.0972041	-4.43707	LAMTOR3	late endosomal/lysosomal adaptor, MAPK and MTOR activator 3	8649	1616
UFC1	0.339099	7.66578	2.87261	0.0269916	0.0773062	-4.43826	UFC1	ubiquitin-fold modifier conjugating enzyme 1	51506	1617
AES	-0.729309	4.51317	-2.65901	0.0360527	0.0946791	-4.43827	AES	NA	NA	1618
POLR2M	-0.373891	5.06739	-2.62669	0.0376838	0.0973796	-4.44018	POLR2M	RNA polymerase II subunit M	81488	1619
TSPAN14	0.551396	5.37419	2.639	0.0370534	0.0964938	-4.44117	TSPAN14	tetraspanin 14	81619	1620
HBA2	-1.75402	6.23487	-2.70775	0.033732	0.0901213	-4.4425	HBA2	hemoglobin subunit alpha 2	3040	1621
HAX1	0.319243	8.29775	2.93034	0.024985	0.0726081	-4.4442	HAX1	HCLS1 associated protein X-1	10456	1622
AARS	-0.339692	7.30513	-2.82773	0.0286708	0.0804775	-4.44515	AARS	NA	NA	1623
IQGAP1	-1.10007	5.37785	-2.63725	0.0371425	0.0966104	-4.44745	IQGAP1	IQ motif containing GTPase activating protein 1	8826	1624
ZC3H15	0.335448	7.86514	2.88676	0.0264843	0.0761032	-4.44799	ZC3H15	zinc finger CCCH-type containing 15	55854	1625
BCAP29	-0.359439	5.64329	-2.64196	0.0369034	0.0961605	-4.44889	BCAP29	B cell receptor associated protein 29	55973	1626
LMBRD1	-0.651607	5.65353	-2.64409	0.0367962	0.0961109	-4.4492	LMBRD1	LMBR1 domain containing 1	55788	1627
PRKCB	-0.788231	5.21492	-2.62728	0.0376537	0.0973596	-4.44954	PRKCB	protein kinase C beta	5579	1628
BUB3	0.656337	8.04587	2.89673	0.0261328	0.0752418	-4.45296	BUB3	BUB3 mitotic checkpoint protein	9184	1629
RAP2B	-0.713534	5.59561	-2.63441	0.0372873	0.0968715	-4.45883	RAP2B	RAP2B, member of RAS oncogene family	5912	1630
RRP8	0.766075	5.47096	2.6298	0.0375236	0.097196	-4.46383	RRP8	ribosomal RNA processing 8	23378	1631
WDR83OS	0.35414	8.08579	2.8972	0.0261165	0.0752418	-4.46385	WDR83OS	WD repeat domain 83 opposite strand	51398	1632
C22orf29	0.347718	5.44246	2.62261	0.0378954	0.097695	-4.46478	C22orf29	NA	NA	1633
SMAP1	-0.465489	4.47216	-2.64304	0.036849	0.0961185	-4.46511	SMAP1	small ArfGAP 1	60682	1634
TRIP6	0.564648	4.40256	2.6504	0.0364797	0.0954555	-4.46567	TRIP6	thyroid hormone receptor interactor 6	7205	1635
MRPS23	1.35852	6.73537	2.73044	0.0327064	0.0883377	-4.46619	MRPS23	mitochondrial ribosomal protein S23	51649	1636
RNF6	-0.666001	4.85576	-2.61837	0.0381165	0.0980341	-4.46688	RNF6	ring finger protein 6	6049	1637
NNT	0.564771	5.07856	2.61792	0.0381402	0.0980341	-4.47192	NNT	nicotinamide nucleotide transhydrogenase	23530	1638
RNPEP	0.38823	4.18468	2.6667	0.0356755	0.0938579	-4.47422	RNPEP	arginyl aminopeptidase	6051	1639
CLIC1	-0.355331	11.4328	-3.18301	0.0179119	0.0577638	-4.47432	CLIC1	chloride intracellular channel 1	1192	1640
LRCH3	-0.803346	4.86688	-2.61641	0.0382193	0.0981239	-4.47473	LRCH3	leucine rich repeats and calponin homology domain containing 3	84859	1641
MAP4	-0.33625	6.51618	-2.70761	0.0337387	0.0901213	-4.47548	MAP4	microtubule associated protein 4	4134	1642
RPL39	-0.29771	11.4813	-3.18187	0.0179385	0.0577638	-4.48236	RPL39	ribosomal protein L39	6170	1643
TNPO2	0.590607	4.56094	2.62625	0.0377065	0.0973806	-4.48288	TNPO2	transportin 2	30000	1644
GTF3C2	0.440945	4.66631	2.6175	0.0381618	0.0980341	-4.48292	GTF3C2	general transcription factor IIIC subunit 2	2976	1645
DDX41	0.70967	6.09976	2.65364	0.0363183	0.0952046	-4.49157	DDX41	DEAD-box helicase 41	51428	1646
SLC43A1	0.47658	4.84118	2.60437	0.0388562	0.0993769	-4.49471	SLC43A1	solute carrier family 43 member 1	8501	1647
C7orf29	-0.699716	4.67109	-2.60641	0.0387475	0.0991882	-4.49761	C7orf29	NA	NA	1648
DGCR8	0.359463	4.78633	2.59807	0.0391941	0.100038	-4.50067	DGCR8	DGCR8 microprocessor complex subunit	54487	1649
C19orf25	0.368891	5.59507	2.60356	0.0388992	0.0994015	-4.50233	C19orf25	chromosome 19 open reading frame 25	148223	1650
POLE3	0.75438	6.92674	2.73483	0.0325121	0.0879217	-4.50264	POLE3	DNA polymerase epsilon 3, accessory subunit	54107	1651
DBNL	0.636084	5.7955	2.61792	0.0381399	0.0980341	-4.50477	DBNL	drebrin like	28988	1652
LOC541471	-0.32304	6.58961	-2.69348	0.0343949	0.0914262	-4.51	LOC541471	NA	NA	1653
PDHA1	1.13823	6.69993	2.69758	0.0342031	0.0909797	-4.51013	PDHA1	pyruvate dehydrogenase E1 alpha 1 subunit	5160	1654
WIBG	-0.558272	5.87511	-2.61226	0.0384372	0.0985094	-4.51345	WIBG	NA	NA	1655
NUP214	0.302782	7.19298	2.76262	0.0313085	0.0855687	-4.51753	NUP214	nucleoporin 214	8021	1656
DIAPH3	-1.22591	4.77226	-2.59966	0.0391081	0.0998768	-4.52242	DIAPH3	diaphanous related formin 3	81624	1657
ADK	1.08127	6.93153	2.7139	0.0334506	0.0895713	-4.52479	ADK	adenosine kinase	132	1658
PIGS	0.99357	6.11631	2.63364	0.0373267	0.096916	-4.52841	PIGS	phosphatidylinositol glycan anchor biosynthesis class S	94005	1659
TUG1	-0.715339	4.72888	-2.58149	0.0400977	0.10169	-4.52919	TUG1	taurine up-regulated 1	55000	1660
CBS	0.637732	7.76162	2.81515	0.0291615	0.0813281	-4.53002	CBS	cystathionine beta-synthase	875	1661
CDK4	0.698148	7.86314	2.82307	0.0288517	0.0806221	-4.53215	CDK4	cyclin dependent kinase 4	1019	1662
C2orf43	0.907199	4.90274	2.58858	0.0397087	0.100997	-4.53461	C2orf43	NA	NA	1663
ZMYND8	-0.734888	6.15319	-2.62323	0.037863	0.0976691	-4.53492	ZMYND8	zinc finger MYND-type containing 8	23613	1664
PRSS21	0.504814	6.52493	2.66559	0.0357298	0.0939441	-4.53551	PRSS21	serine protease 21	10942	1665
AKIRIN1	-1.42858	5.67128	-2.59524	0.0393468	0.100265	-4.53592	AKIRIN1	akirin 1	79647	1666
ATF7IP	0.377968	4.07193	2.63293	0.0373631	0.0969528	-4.5374	ATF7IP	activating transcription factor 7 interacting protein	55729	1667
MLL5	-0.715967	4.94638	-2.56681	0.0409166	0.103466	-4.53811	MLL5	NA	NA	1668
GTF2A2	0.33841	7.48564	2.7804	0.0305634	0.0842184	-4.54087	GTF2A2	general transcription factor IIA subunit 2	2958	1669
MLXIP	-0.646778	3.93594	-2.64678	0.036661	0.0958152	-4.54268	MLXIP	MLX interacting protein	22877	1670
VPS16	0.39094	4.40961	2.59514	0.039352	0.100265	-4.54286	VPS16	VPS16 core subunit of CORVET and HOPS complexes	64601	1671
SDHC	0.422371	5.76247	2.5857	0.039866	0.101338	-4.54337	SDHC	succinate dehydrogenase complex subunit C	6391	1672
ZWILCH	1.14125	5.13924	2.58433	0.0399416	0.101471	-4.54405	ZWILCH	zwilch kinetochore protein	55055	1673
NDUFS1	0.620194	5.87161	2.59621	0.0392945	0.100235	-4.54413	NDUFS1	NADH:ubiquinone oxidoreductase core subunit S1	4719	1674
SLC35B3	-0.662581	4.84141	-2.56405	0.0410724	0.103799	-4.54521	SLC35B3	solute carrier family 35 member B3	51000	1675
SCAF11	-0.619757	5.01847	-2.549	0.0419329	0.105303	-4.55783	SCAF11	SR-related CTD associated factor 11	9169	1676
SHISA5	0.294679	6.28655	2.62053	0.0380039	0.0979168	-4.55951	SHISA5	shisa family member 5	51246	1677
C9orf16	-0.576017	8.14249	-2.8358	0.0283609	0.0800798	-4.56111	C9orf16	chromosome 9 open reading frame 16	79095	1678
BSDC1	-1.26687	5.98529	-2.5917	0.0395385	0.10066	-4.57214	BSDC1	BSD domain containing 1	55108	1679
SMAP2	-0.332277	5.22815	-2.53747	0.0426057	0.106441	-4.57313	SMAP2	small ArfGAP2	64744	1680
AGO1	0.409773	4.65612	2.55224	0.0417461	0.105076	-4.57629	AGO1	argonaute RISC component 1	26523	1681
UBAP1	-0.459216	4.80597	-2.53835	0.0425536	0.106377	-4.57834	UBAP1	ubiquitin associated protein 1	51271	1682
SEPW1	0.591371	7.27893	2.72793	0.0328183	0.0885456	-4.5789	SEPW1	NA	NA	1683
LARP1	0.632585	5.34005	2.54361	0.0422459	0.105784	-4.57895	LARP1	La ribonucleoprotein 1, translational regulator	23367	1684
SCPEP1	-0.769141	4.71732	-2.5483	0.0419735	0.105344	-4.57926	SCPEP1	serine carboxypeptidase 1	59342	1685
TOP1	-0.783885	5.80204	-2.56294	0.0411352	0.103857	-4.58116	TOP1	DNA topoisomerase I	7150	1686
EIF6	0.897137	8.39082	2.83016	0.0285772	0.0802664	-4.59307	EIF6	eukaryotic translation initiation factor 6	3692	1687
SLC48A1	0.755124	4.60853	2.55031	0.0418572	0.105254	-4.59398	SLC48A1	solute carrier family 48 member 1	55652	1688
PRPF6	0.891473	5.83807	2.55973	0.0413176	0.104178	-4.59978	PRPF6	pre-mRNA processing factor 6	24148	1689
SUB1	0.245849	7.74655	2.76813	0.0310755	0.0852524	-4.60136	SUB1	SUB1 regulator of transcription	10923	1690
AZIN1	0.447315	5.53028	2.53153	0.0429563	0.107194	-4.60172	AZIN1	antizyme inhibitor 1	51582	1691
FAM118B	0.525361	4.75949	2.53281	0.0428805	0.107066	-4.60207	FAM118B	family with sequence similarity 118 member B	79607	1692
PIGU	0.548437	5.72567	2.54254	0.0423086	0.105881	-4.60389	PIGU	phosphatidylinositol glycan anchor biosynthesis class U	128869	1693
ATP2B1	-0.634403	4.18132	-2.57446	0.0404876	0.102559	-4.60629	ATP2B1	ATPase plasma membrane Ca2+ transporting 1	490	1694
MAPK8	-0.362462	4.66057	-2.52672	0.0432427	0.107815	-4.60736	MAPK8	mitogen-activated protein kinase 8	5599	1695
CMC4	-0.31914	5.17255	-2.4993	0.0449137	0.110498	-4.62523	CMC4	C-X9-C motif containing 4	100272147	1696
STK38	0.48405	4.89878	2.51126	0.0441764	0.109301	-4.62544	STK38	serine/threonine kinase 38	11329	1697
LSG1	0.437103	5.39038	2.50461	0.0445846	0.109999	-4.6322	LSG1	large 60S subunit nuclear export GTPase 1	55341	1698
EEF1D	0.339466	8.42415	2.80892	0.0294077	0.0817568	-4.63334	EEF1D	eukaryotic translation elongation factor 1 delta	1936	1699
RASSF1	-0.965486	6.4185	-2.58359	0.0399818	0.101514	-4.63406	RASSF1	Ras association domain family member 1	11186	1700
AIFM1	0.64957	6.98133	2.65144	0.036428	0.0953775	-4.63431	AIFM1	apoptosis inducing factor mitochondria associated 1	9131	1701
MED16	0.530983	5.30037	2.50236	0.044724	0.110218	-4.63434	MED16	mediator complex subunit 16	10025	1702
HAUS5	0.334511	4.32822	2.53832	0.0425556	0.106377	-4.636	HAUS5	HAUS augmin like complex subunit 5	23354	1703
NUP37	0.458163	7.40912	2.69977	0.034101	0.090811	-4.64289	NUP37	nucleoporin 37	79023	1704
LONP1	0.367276	5.49061	2.50012	0.0448628	0.110435	-4.6432	LONP1	lon peptidase 1, mitochondrial	9361	1705
TOE1	0.781513	4.65805	2.51482	0.0439599	0.109137	-4.64568	TOE1	target of EGR1, exonuclease	114034	1706
EIF1AX	1.37079	6.1551	2.55405	0.0416421	0.104875	-4.65432	EIF1AX	eukaryotic translation initiation factor 1A X-linked	1964	1707
TBCE	0.770451	5.37274	2.4895	0.0455273	0.111756	-4.66103	TBCE	tubulin folding cofactor E	6905	1708
DDX39A	0.597238	8.57434	2.80174	0.0296941	0.0823954	-4.66139	DDX39A	DExD-box helicase 39A	10212	1709
RNF114	0.501188	6.52419	2.57567	0.04042	0.102447	-4.66428	RNF114	ring finger protein 114	55905	1710
ATP5G2	0.260201	9.48829	2.87903	0.0267602	0.0766939	-4.6647	ATP5G2	NA	NA	1711
LMBR1L	0.54522	4.67178	2.49256	0.0453346	0.111346	-4.6651	LMBR1L	limb development membrane protein 1 like	55716	1712
KIAA0101	0.323292	8.42002	2.78579	0.0303415	0.0837527	-4.66607	KIAA0101	NA	NA	1713
RANBP9	-0.787524	4.36404	-2.51285	0.0440798	0.109248	-4.66731	RANBP9	RAN binding protein 9	10048	1714
CA1	-0.62599	4.2308	-2.52557	0.0433117	0.107896	-4.66862	CA1	carbonic anhydrase 1	759	1715
BCKDHA	-0.415257	6.02028	-2.51354	0.0440375	0.109205	-4.67027	BCKDHA	branched chain keto acid dehydrogenase E1 subunit alpha	593	1716
HSD17B11	0.722158	6.34026	2.54517	0.0421552	0.105669	-4.67954	HSD17B11	hydroxysteroid 17-beta dehydrogenase 11	51170	1717
COA1	2.2054	7.24182	2.61327	0.0383843	0.0984318	-4.68308	COA1	cytochrome c oxidase assembly factor 1 homolog	55744	1718
MAEA	0.344983	6.52321	2.5628	0.0411428	0.103857	-4.68357	MAEA	macrophage erythroblast attacher	10296	1719
MCCC1	0.692326	4.79123	2.47973	0.0461477	0.112815	-4.68426	MCCC1	methylcrotonoyl-CoA carboxylase 1	56922	1720
CUL1	0.491595	6.09541	2.51557	0.0439141	0.109137	-4.6845	CUL1	cullin 1	8454	1721
TPD52L2	0.504126	6.7026	2.58291	0.0400192	0.10155	-4.68473	TPD52L2	TPD52 like 2	7165	1722
PAPOLA	-0.632922	5.29987	-2.4627	0.0472501	0.114566	-4.68488	PAPOLA	poly(A) polymerase alpha	10914	1723
AGK	1.03634	5.14095	2.47945	0.0461656	0.112815	-4.68871	AGK	acylglycerol kinase	55750	1724
QPRT	-0.316523	7.11515	-2.6307	0.0374772	0.0971334	-4.6962	QPRT	quinolinate phosphoribosyltransferase	23475	1725
ANKHD1	-1.3107	4.72125	-2.48153	0.0460326	0.112792	-4.69822	ANKHD1	ankyrin repeat and KH domain containing 1	54882	1726
CD52	-1.40865	7.09249	-2.61349	0.0383728	0.0984318	-4.70003	CD52	CD52 molecule	1043	1727
PRMT1	0.547196	8.0619	2.7278	0.032824	0.0885456	-4.70006	PRMT1	protein arginine methyltransferase 1	3276	1728
C12orf44	-0.644461	6.33312	-2.52652	0.0432547	0.107815	-4.70139	C12orf44	NA	NA	1729
CALR	0.260795	9.01649	2.81131	0.0293129	0.0815453	-4.70298	CALR	calreticulin	811	1730
SEC31A	-0.291039	6.71296	-2.5711	0.0406752	0.102915	-4.70971	SEC31A	SEC31 homolog A, COPII coat complex component	22872	1731
GSR	-0.384207	4.78722	-2.44545	0.0483951	0.116436	-4.71124	GSR	glutathione-disulfide reductase	2936	1732
USP33	-0.496453	5.90332	-2.47559	0.0464133	0.113167	-4.71155	USP33	ubiquitin specific peptidase 33	23032	1733
LIG1	0.340933	5.58342	2.45432	0.0478031	0.11533	-4.71506	LIG1	DNA ligase 1	3978	1734
MRPS31	0.47839	5.37881	2.44683	0.0483027	0.116278	-4.71516	MRPS31	mitochondrial ribosomal protein S31	10240	1735
TRAPPC2	-0.910215	4.39471	-2.47197	0.0466466	0.113608	-4.7227	TRAPPC2	trafficking protein particle complex 2	6399	1736
ZUFSP	-0.500293	5.06883	-2.43092	0.0493821	0.118095	-4.72281	ZUFSP	NA	NA	1737
ZW10	0.859735	4.84278	2.45669	0.0476456	0.115078	-4.72362	ZW10	zw10 kinetochore protein	9183	1738
PDRG1	0.453452	6.36326	2.51376	0.0440243	0.109205	-4.7263	PDRG1	p53 and DNA damage regulated 1	81572	1739
HBP1	-1.27318	4.45186	-2.46932	0.0468182	0.113875	-4.72949	HBP1	HMG-box transcription factor 1	26959	1740
ARPC5	0.464158	7.727	2.67386	0.0353281	0.0933946	-4.73044	ARPC5	actin related protein 2/3 complex subunit 5	10092	1741
CIB1	-0.506747	8.47828	-2.74581	0.0320305	0.0870664	-4.73133	CIB1	calcium and integrin binding 1	10519	1742
NUP35	0.357395	6.02847	2.47135	0.0466868	0.113643	-4.73627	NUP35	nucleoporin 35	129401	1743
MRFAP1L1	0.351149	6.49999	2.52243	0.0434999	0.108241	-4.73739	MRFAP1L1	Morf4 family associated protein 1 like 1	114932	1744
MYBL2	0.491389	4.3148	2.46809	0.0468984	0.113967	-4.73909	MYBL2	MYB proto-oncogene like 2	4605	1745
TPTEP1	-0.957856	4.32944	-2.46686	0.046978	0.114007	-4.73921	TPTEP1	TPTE pseudogene 1	387590	1746
UBC	-0.859107	7.76134	-2.67028	0.0355011	0.0936403	-4.7403	UBC	ubiquitin C	7316	1747
PRPF40A	0.573171	6.15847	2.48113	0.0460582	0.112792	-4.74405	PRPF40A	pre-mRNA processing factor 40 homolog A	55660	1748
SLC39A3	0.999039	7.26532	2.60417	0.0388668	0.0993769	-4.74565	SLC39A3	solute carrier family 39 member 3	29985	1749
C11orf24	-0.509013	5.74649	-2.4405	0.048729	0.116982	-4.74698	C11orf24	chromosome 11 open reading frame 24	53838	1750
LRR1	0.867534	5.7113	2.44699	0.0482917	0.116278	-4.74716	LRR1	leucine rich repeat protein 1	122769	1751
POLR3G	0.680353	4.33449	2.46119	0.0473495	0.114744	-4.74731	POLR3G	RNA polymerase III subunit G	10622	1752
SMARCA4	0.381975	5.01966	2.4208	0.0500819	0.119245	-4.74781	SMARCA4	SWI/SNF related, matrix associated, actin dependent regulator of chromatin, subfamily a, member 4	6597	1753
PLEKHJ1	1.22236	6.95104	2.55505	0.0415847	0.104791	-4.75281	PLEKHJ1	pleckstrin homology domain containing J1	55111	1754
ATP6V0E1	0.597664	7.92201	2.67598	0.0352261	0.0931814	-4.75304	ATP6V0E1	ATPase H+ transporting V0 subunit e1	8992	1755
RRAGA	-0.563811	6.51123	-2.51177	0.0441456	0.109287	-4.7545	RRAGA	Ras related GTP binding A	10670	1756
FUCA2	1.60822	6.482	2.50743	0.0444114	0.109696	-4.75665	FUCA2	alpha-L-fucosidase 2	2519	1757
NSMCE1	0.689955	6.21907	2.47604	0.0463842	0.113167	-4.76163	NSMCE1	NSE1 homolog, SMC5-SMC6 complex component	197370	1758
PPHLN1	0.519627	6.42577	2.49615	0.0451098	0.110856	-4.76197	PPHLN1	periphilin 1	51535	1759
KIAA0020	0.626586	5.71573	2.43144	0.0493464	0.118074	-4.76375	KIAA0020	NA	NA	1760
RDH11	-0.404174	6.5809	-2.51504	0.0439461	0.109137	-4.7641	RDH11	retinol dehydrogenase 11	51109	1761
MOB4	-0.392514	4.7872	-2.40768	0.0510044	0.120782	-4.7655	MOB4	MOB family member 4, phocein	25843	1762
DHPS	0.979399	6.55555	2.50485	0.0445699	0.109999	-4.7676	DHPS	deoxyhypusine synthase	1725	1763
ODC1	0.762917	6.51521	2.50087	0.0448162	0.110383	-4.76888	ODC1	ornithine decarboxylase 1	4953	1764
ATP1B3	1.26789	8.23358	2.68358	0.0348623	0.0924995	-4.77207	ATP1B3	ATPase Na+/K+ transporting subunit beta 3	483	1765
ATP6V0A1	-0.686175	6.59467	-2.50871	0.0443327	0.109563	-4.77337	ATP6V0A1	ATPase H+ transporting V0 subunit a1	535	1766
HIST3H2A	-0.576499	7.49445	-2.61987	0.0380383	0.0979475	-4.7737	HIST3H2A	NA	NA	1767
POC1B	0.392182	3.94792	2.47968	0.046151	0.112815	-4.77433	POC1B	POC1 centriolar protein B	282809	1768
GTPBP1	-0.566852	4.35463	-2.43873	0.048849	0.117192	-4.7746	GTPBP1	GTP binding protein 1	9567	1769
CD164	0.539514	7.4318	2.60781	0.038673	0.0990554	-4.77745	CD164	CD164 molecule	8763	1770
TM9SF1	-0.420515	4.72312	-2.40189	0.0514174	0.121497	-4.78028	TM9SF1	transmembrane 9 superfamily member 1	10548	1771
ERLEC1	-0.376198	5.96145	-2.43043	0.0494159	0.118111	-4.78175	ERLEC1	endoplasmic reticulum lectin 1	27248	1772
RNMTL1	0.66308	5.10058	2.40146	0.0514484	0.121504	-4.78576	RNMTL1	NA	NA	1773
ABL1	0.345909	5.00169	2.39292	0.0520642	0.12256	-4.78661	ABL1	ABL proto-oncogene 1, non-receptor tyrosine kinase	25	1774
PSMD8	0.526661	8.60162	2.7166	0.0333282	0.0893638	-4.7873	PSMD8	proteasome 26S subunit, non-ATPase 8	5714	1775
NSRP1	-0.714596	5.37174	-2.39336	0.0520319	0.12255	-4.78857	NSRP1	nuclear speckle splicing regulatory protein 1	84081	1776
TMX1	0.694436	5.68602	2.40953	0.0508735	0.120669	-4.79404	TMX1	thioredoxin related transmembrane protein 1	81542	1777
MOB1B	-0.993296	4.4209	-2.42126	0.0500498	0.119236	-4.79421	MOB1B	MOB kinase activator 1B	92597	1778
CDCA4	0.579076	5.69694	2.40776	0.0509992	0.120782	-4.79524	CDCA4	cell division cycle associated 4	55038	1779
EIF2D	0.31807	6.41262	2.46907	0.0468344	0.113875	-4.79858	EIF2D	eukaryotic translation initiation factor 2D	1939	1780
BLVRB	0.527688	9.94869	2.82249	0.0288741	0.0806331	-4.80029	BLVRB	biliverdin reductase B	645	1781
GOLT1B	-0.852153	5.30575	-2.3825	0.0528256	0.123685	-4.80318	GOLT1B	golgi transport 1B	51026	1782
RASSF7	-0.38475	5.54653	-2.38818	0.0524085	0.123171	-4.80611	RASSF7	Ras association domain family member 7	8045	1783
DFFA	0.760189	6.04193	2.42856	0.0495445	0.118224	-4.80797	DFFA	DNA fragmentation factor subunit alpha	1676	1784
UQCRC1	0.308185	9.12115	2.74553	0.0320429	0.0870664	-4.81034	UQCRC1	ubiquinol-cytochrome c reductase core protein 1	7384	1785
VPS33A	0.528683	5.47481	2.38346	0.0527548	0.123586	-4.81151	VPS33A	VPS33A core subunit of CORVET and HOPS complexes	65082	1786
VPRBP	0.274081	3.81536	2.46697	0.0469713	0.114007	-4.81227	VPRBP	NA	NA	1787
SEH1L	0.296541	7.21717	2.5604	0.0412792	0.104141	-4.81239	SEH1L	SEH1 like nucleoporin	81929	1788
ISCA1	-0.318233	4.18228	-2.42946	0.0494827	0.118206	-4.81388	ISCA1	iron-sulfur cluster assembly 1	81689	1789
DDX6	-0.324456	6.06815	-2.41706	0.0503435	0.119803	-4.81475	DDX6	DEAD-box helicase 6	1656	1790
NFYB	-0.545152	4.62206	-2.38576	0.0525857	0.123322	-4.81558	NFYB	nuclear transcription factor Y subunit beta	4801	1791
EXOC3	-0.431148	4.76744	-2.37439	0.0534263	0.124957	-4.81564	EXOC3	exocyst complex component 3	11336	1792
HMBS	1.06624	7.96775	2.62827	0.0376023	0.0972842	-4.81667	HMBS	hydroxymethylbilane synthase	3145	1793
HMGN1	0.468544	9.9912	2.81443	0.0291897	0.0813281	-4.81733	HMGN1	high mobility group nucleosome binding domain 1	3150	1794
VDAC1	0.462857	8.9061	2.71892	0.0332231	0.0891811	-4.8213	VDAC1	voltage dependent anion channel 1	7416	1795
ARFGAP3	-1.40917	5.80696	-2.40363	0.0512927	0.121268	-4.82489	ARFGAP3	ADP ribosylation factor GTPase activating protein 3	26286	1796
BNIP2	-0.323904	6.14336	-2.41587	0.0504267	0.11987	-4.82758	BNIP2	BCL2 interacting protein 2	663	1797
LRRFIP2	-0.962966	5.35232	-2.3649	0.0541377	0.12608	-4.83239	LRRFIP2	LRR binding FLII interacting protein 2	9209	1798
POLR2C	1.00342	5.95282	2.40501	0.0511948	0.121102	-4.83789	POLR2C	RNA polymerase II subunit C	5432	1799
ZNF426	-1.33727	4.39653	-2.39689	0.051777	0.122214	-4.83979	ZNF426	zinc finger protein 426	79088	1800
CHD4	-0.529455	6.14593	-2.40717	0.0510405	0.120802	-4.84194	CHD4	chromodomain helicase DNA binding protein 4	1108	1801
COG5	-0.332067	5.73088	-2.37149	0.0536425	0.125195	-4.84289	COG5	component of oligomeric golgi complex 5	10466	1802
TAPBP	-0.289295	6.26384	-2.41607	0.0504125	0.11987	-4.84702	TAPBP	TAP binding protein	6892	1803
PLRG1	-0.435285	6.36901	-2.42867	0.0495371	0.118224	-4.84782	PLRG1	pleiotropic regulator 1	5356	1804
PYCR2	-0.354986	6.94211	-2.50359	0.0446476	0.110092	-4.84905	PYCR2	pyrroline-5-carboxylate reductase 2	29920	1805
MAD2L1	0.782019	8.17538	2.63073	0.0374759	0.0971334	-4.85054	MAD2L1	mitotic arrest deficient 2 like 1	4085	1806
SUMO2	0.550038	9.53391	2.75162	0.0317789	0.0866373	-4.85132	SUMO2	small ubiquitin like modifier 2	6613	1807
RAD51	0.346641	5.99914	2.38681	0.0525092	0.123275	-4.85355	RAD51	RAD51 recombinase	5888	1808
MAGEA3	0.443183	4.74294	2.35503	0.0548886	0.127353	-4.85458	MAGEA3	MAGE family member A3	4102	1809
APOC1	0.330143	7.16179	2.52292	0.0434703	0.108229	-4.8563	APOC1	apolipoprotein C1	341	1810
LMAN2	1.00162	7.47022	2.54976	0.0418893	0.105254	-4.85686	LMAN2	lectin, mannose binding 2	10960	1811
ASF1B	0.410492	6.83342	2.47586	0.046396	0.113167	-4.86422	ASF1B	anti-silencing function 1B histone chaperone	55723	1812
TM2D3	0.625524	5.70201	2.359	0.0545853	0.12692	-4.8666	TM2D3	TM2 domain containing 3	80213	1813
NELFA	0.825372	5.11699	2.34811	0.0554215	0.128113	-4.86733	NELFA	negative elongation factor complex member A	7469	1814
ZC3H11A	-0.851942	4.54386	-2.35714	0.0547276	0.127115	-4.86957	ZC3H11A	zinc finger CCCH-type containing 11A	9877	1815
UBA2	-0.452167	5.69399	-2.3505	0.055237	0.12789	-4.87105	UBA2	ubiquitin like modifier activating enzyme 2	10054	1816
PPIF	0.769213	7.47806	2.54495	0.0421678	0.105669	-4.87259	PPIF	peptidylprolyl isomerase F	10105	1817
GLTSCR2	-0.31651	4.33772	-2.36874	0.0538491	0.125542	-4.87747	GLTSCR2	NA	NA	1818
TNFAIP8	-0.328589	6.72926	-2.45544	0.0477285	0.115214	-4.87902	TNFAIP8	TNF alpha induced protein 8	25816	1819
VARS	0.847667	5.32822	2.33574	0.0563878	0.129744	-4.88329	VARS	NA	NA	1820
SNX11	-1.06798	5.28913	-2.32333	0.0573744	0.131443	-4.89459	SNX11	sorting nexin 11	29916	1821
HNRNPH1	-0.301279	8.71838	-2.65152	0.0364238	0.0953775	-4.89579	HNRNPH1	heterogeneous nuclear ribonucleoprotein H1	3187	1822
NUP50	0.406981	5.10704	2.31544	0.058011	0.132345	-4.89809	NUP50	nucleoporin 50	10762	1823
PDXDC1	-1.19034	5.03038	-2.32927	0.0569002	0.130631	-4.89844	PDXDC1	pyridoxal dependent decarboxylase domain containing 1	23042	1824
NFRKB	0.511421	4.25334	2.35926	0.0545662	0.12692	-4.90485	NFRKB	nuclear factor related to kappaB binding protein	4798	1825
XRCC2	-0.85937	5.04869	-2.31155	0.0583282	0.132909	-4.90707	XRCC2	X-ray repair cross complementing 2	7516	1826
MAPK1	-0.695902	6.01518	-2.35082	0.0552126	0.12789	-4.90723	MAPK1	mitogen-activated protein kinase 1	5594	1827
PRKAB1	0.951087	6.44066	2.39628	0.0518208	0.122251	-4.90834	PRKAB1	protein kinase AMP-activated non-catalytic subunit beta 1	5564	1828
EAPP	-0.740107	5.72222	-2.32792	0.0570078	0.13074	-4.90955	EAPP	E2F associated phosphoprotein	55837	1829
TMEM126A	0.44093	6.34571	2.38349	0.0527523	0.123586	-4.91052	TMEM126A	transmembrane protein 126A	84233	1830
MRPL44	0.297717	5.47719	2.31078	0.0583907	0.132909	-4.91301	MRPL44	mitochondrial ribosomal protein L44	65080	1831
SELT	-0.280985	6.57485	-2.41052	0.0508033	0.120568	-4.91376	SELT	NA	NA	1832
SLC25A17	0.374679	6.03156	2.34688	0.0555171	0.128198	-4.91572	SLC25A17	solute carrier family 25 member 17	10478	1833
COX6C	-0.446528	8.57173	-2.62453	0.037796	0.0975539	-4.91702	COX6C	cytochrome c oxidase subunit 6C	1345	1834
PPIL4	-0.335794	6.10896	-2.34988	0.0552851	0.127933	-4.91703	PPIL4	peptidylprolyl isomerase like 4	85313	1835
ZMPSTE24	1.45433	5.95438	2.35749	0.0547008	0.127115	-4.91808	ZMPSTE24	zinc metallopeptidase STE24	10269	1836
PPP2R4	0.406026	5.36759	2.30357	0.058983	0.133793	-4.91873	PPP2R4	NA	NA	1837
DNPEP	0.615244	4.64463	2.31864	0.0577523	0.132059	-4.91988	DNPEP	aspartyl aminopeptidase	23549	1838
ABCC4	-0.420988	4.61541	-2.31112	0.0583632	0.132909	-4.92215	ABCC4	ATP binding cassette subfamily C member 4	10257	1839
RPS15A	-0.217877	12.3156	-2.9502	0.024332	0.0714927	-4.92462	RPS15A	ribosomal protein S15a	6210	1840
UTP3	0.483537	4.73923	2.30684	0.0587137	0.13339	-4.92502	UTP3	UTP3 small subunit processome component	57050	1841
FHL3	-1.25011	6.31306	-2.37196	0.0536072	0.125179	-4.92515	FHL3	four and a half LIM domains 3	2275	1842
VIPAS39	-0.840813	4.19184	-2.34732	0.0554828	0.128186	-4.93104	VIPAS39	VPS33B interacting protein, apical-basolateral polarity regulator, spe-39 homolog	63894	1843
MRPL54	0.45606	6.77612	2.42125	0.0500505	0.119236	-4.93121	MRPL54	mitochondrial ribosomal protein L54	116541	1844
SNHG10	-0.312752	4.93194	-2.28421	0.0606039	0.136295	-4.93132	SNHG10	small nucleolar RNA host gene 10	283596	1845
TRAF2	0.452509	5.38737	2.29453	0.0597344	0.134866	-4.93314	TRAF2	TNF receptor associated factor 2	7186	1846
ATG4A	-1.03554	4.87471	-2.30259	0.0590635	0.133906	-4.93483	ATG4A	autophagy related 4A cysteine peptidase	115201	1847
GCSH	0.724013	5.30762	2.29682	0.0595427	0.134561	-4.93516	GCSH	glycine cleavage system protein H	2653	1848
FAM126A	-0.330369	4.3951	-2.32117	0.0575485	0.131703	-4.93729	FAM126A	family with sequence similarity 126 member A	84668	1849
CASP9	-1.15845	5.83861	-2.31725	0.0578647	0.13208	-4.94614	CASP9	caspase 9	842	1850
GPATCH8	-0.532181	3.87386	-2.37354	0.0534892	0.125037	-4.94653	GPATCH8	G-patch domain containing 8	23131	1851
CCHCR1	0.486591	4.44937	2.30746	0.0586627	0.133344	-4.95026	CCHCR1	coiled-coil alpha-helical rod protein 1	54535	1852
UTP6	0.536952	6.99744	2.4332	0.0492256	0.11785	-4.95338	UTP6	UTP6 small subunit processome component	55813	1853
CERS5	-1.04622	5.59603	-2.28832	0.0602555	0.135691	-4.95917	CERS5	ceramide synthase 5	91012	1854
NDFIP1	0.486671	5.54977	2.28331	0.0606797	0.136295	-4.95928	NDFIP1	Nedd4 family interacting protein 1	80762	1855
MPLKIP	0.857177	6.69359	2.38625	0.05255	0.123305	-4.96003	MPLKIP	M-phase specific PLK1 interacting protein	136647	1856
PDLIM5	-0.983632	6.304	-2.34245	0.0558615	0.128925	-4.96358	PDLIM5	PDZ and LIM domain 5	10611	1857
NCKAP1L	-1.04021	4.53371	-2.29286	0.0598737	0.135041	-4.96733	NCKAP1L	NCK associated protein 1 like	3071	1858
LARP4B	0.408082	5.08106	2.26433	0.062316	0.139325	-4.97119	LARP4B	La ribonucleoprotein 4B	23185	1859
CNIH	-0.280477	7.27371	-2.4578	0.0475728	0.114978	-4.97166	CNIH	NA	NA	1860
TIMM17A	0.507254	8.18408	2.54998	0.0418764	0.105254	-4.97327	TIMM17A	translocase of inner mitochondrial membrane 17A	10440	1861
SRM	0.906206	6.0093	2.31054	0.0584104	0.132909	-4.97689	SRM	spermidine synthase	6723	1862
FAM32A	0.714235	6.82197	2.39122	0.0521876	0.122718	-4.97731	FAM32A	family with sequence similarity 32 member A	26017	1863
AHNAK	-1.34152	5.10719	-2.27788	0.0611439	0.137196	-4.97775	AHNAK	AHNAK nucleoprotein	79026	1864
PDZD11	0.479179	5.63691	2.2746	0.0614248	0.137685	-4.97865	PDZD11	PDZ domain containing 11	51248	1865
DEGS1	0.382109	6.19349	2.31813	0.0577931	0.132059	-4.97998	DEGS1	delta 4-desaturase, sphingolipid 1	8560	1866
ZMAT2	0.384744	5.57412	2.2681	0.0619878	0.138662	-4.98142	ZMAT2	zinc finger matrin-type 2	153527	1867
APOOL	-0.299059	3.97016	-2.33714	0.056278	0.129612	-4.98161	APOOL	apolipoprotein O like	139322	1868
C19orf53	0.600458	7.38282	2.45931	0.0474728	0.114851	-4.98228	C19orf53	chromosome 19 open reading frame 53	28974	1869
TRMT10C	0.55129	6.80017	2.38729	0.0524738	0.123258	-4.98325	TRMT10C	tRNA methyltransferase 10C, mitochondrial RNase P subunit	54931	1870
HSD17B4	0.742838	5.93379	2.29713	0.0595166	0.134561	-4.98341	HSD17B4	hydroxysteroid 17-beta dehydrogenase 4	3295	1871
HIST1H3B	0.535258	7.38936	2.45931	0.0474728	0.114851	-4.98446	HIST1H3B	NA	NA	1872
TM4SF19	-0.889285	5.81154	-2.27811	0.0611234	0.137196	-4.99149	TM4SF19	transmembrane 4 L six family member 19	116211	1873
SMYD2	0.491038	5.32748	2.25262	0.0633474	0.141124	-4.99167	SMYD2	SET and MYND domain containing 2	56950	1874
PNKD	0.454234	6.57129	2.35391	0.0549745	0.127485	-4.9918	PNKD	PNKD metallo-beta-lactamase domain containing	25953	1875
DYNC1LI1	0.35477	6.59501	2.35542	0.0548587	0.127352	-4.99456	DYNC1LI1	dynein cytoplasmic 1 light intermediate chain 1	51143	1876
H2AFV	0.270153	7.07554	2.4154	0.0504596	0.119883	-4.99669	H2AFV	NA	NA	1877
YES1	-0.440098	5.76636	-2.2638	0.0623617	0.139343	-5.00073	YES1	YES proto-oncogene 1, Src family tyrosine kinase	7525	1878
NELFCD	0.247761	7.38812	2.44926	0.0481396	0.116014	-5.00195	NELFCD	negative elongation factor complex member C/D	51497	1879
NDUFS5	0.518998	10.212	2.70421	0.0338953	0.0904843	-5.0026	NDUFS5	NADH:ubiquinone oxidoreductase subunit S5	4725	1880
CALU	-0.300599	7.70247	-2.48081	0.0460785	0.112792	-5.01013	CALU	calumenin	813	1881
RCSD1	-0.642424	4.14649	-2.29651	0.0595683	0.134561	-5.01071	RCSD1	RCSD domain containing 1	92241	1882
HMBOX1	0.507509	4.21395	2.28863	0.0602296	0.135691	-5.01158	HMBOX1	homeobox containing 1	79618	1883
ANKRD17	-0.346164	5.10396	-2.22753	0.0656178	0.144121	-5.01185	ANKRD17	ankyrin repeat domain 17	26057	1884
AGA	-0.405151	4.66864	-2.24137	0.0643558	0.142425	-5.01519	AGA	aspartylglucosaminidase	175	1885
SNX5	0.345445	6.55177	2.3346	0.0564779	0.129866	-5.0168	SNX5	sorting nexin 5	27131	1886
GRSF1	-1.03618	4.6977	-2.25044	0.0635419	0.141413	-5.01707	GRSF1	G-rich RNA sequence binding factor 1	2926	1887
KPNA6	-0.411085	5.37232	-2.23218	0.0651905	0.143884	-5.01802	KPNA6	karyopherin subunit alpha 6	23633	1888
FAM206A	-0.542013	5.80293	-2.25177	0.0634236	0.141222	-5.02265	FAM206A	NA	NA	1889
GLMN	-0.557348	4.93297	-2.2242	0.0659252	0.144617	-5.02304	GLMN	glomulin, FKBP associated protein	11146	1890
PHF17	-0.698246	4.93945	-2.22787	0.0655869	0.144121	-5.02323	PHF17	NA	NA	1891
UBR7	0.774592	5.53974	2.24182	0.0643151	0.142409	-5.02378	UBR7	ubiquitin protein ligase E3 component n-recognin 7 (putative)	55148	1892
ZNHIT3	1.06659	7.16784	2.39373	0.0520054	0.12255	-5.0271	ZNHIT3	zinc finger HIT-type containing 3	9326	1893
NBAS	-0.418027	4.69794	-2.23083	0.0653142	0.143884	-5.02753	NBAS	NBAS subunit of NRZ tethering complex	51594	1894
CCNL1	-0.726155	4.97442	-2.22281	0.0660546	0.144716	-5.03029	CCNL1	cyclin L1	57018	1895
STYXL1	0.288107	5.83515	2.24826	0.063736	0.141701	-5.03183	STYXL1	serine/threonine/tyrosine interacting like 1	51657	1896
BET1L	-0.453155	5.80262	-2.24181	0.0643158	0.142409	-5.03568	BET1L	Bet1 golgi vesicular membrane trafficking protein like	51272	1897
MRPS25	0.903803	5.3869	2.23116	0.0652845	0.143884	-5.03604	MRPS25	mitochondrial ribosomal protein S25	64432	1898
ATP5H	0.312165	8.92	2.57112	0.040674	0.102915	-5.03666	ATP5H	NA	NA	1899
ACAP2	-0.940042	4.34251	-2.25533	0.0631071	0.140733	-5.04032	ACAP2	ArfGAP with coiled-coil, ankyrin repeat and PH domains 2	23527	1900
EEF1B2	0.354772	10.8079	2.72589	0.0329095	0.0886407	-5.04519	EEF1B2	eukaryotic translation elongation factor 1 beta 2	1933	1901
AP3M1	0.326342	5.91295	2.24466	0.0640591	0.142057	-5.04622	AP3M1	adaptor related protein complex 3 subunit mu 1	26985	1902
LARP1B	-0.515754	4.95306	-2.20585	0.0676465	0.147463	-5.04702	LARP1B	La ribonucleoprotein 1B	55132	1903
PSMD6	0.915854	7.92494	2.46663	0.0469932	0.114007	-5.04738	PSMD6	proteasome 26S subunit, non-ATPase 6	9861	1904
CCDC167	0.292575	6.43158	2.29736	0.0594974	0.134561	-5.04849	CCDC167	coiled-coil domain containing 167	154467	1905
KIAA0368	-0.351387	4.21758	-2.2616	0.0625551	0.139645	-5.04898	KIAA0368	NA	NA	1906
SS18L2	0.897709	7.11893	2.37445	0.0534216	0.124957	-5.05109	SS18L2	SS18 like 2	51188	1907
ARHGAP1	-0.443066	4.3283	-2.24744	0.0638094	0.141755	-5.05245	ARHGAP1	Rho GTPase activating protein 1	392	1908
NRM	0.553562	5.75567	2.23022	0.0653708	0.143884	-5.05425	NRM	nurim	11270	1909
POC5	-0.350431	4.92764	-2.19787	0.0684094	0.148688	-5.05519	POC5	POC5 centriolar protein	134359	1910
ADRM1	0.289211	7.81419	2.45772	0.047578	0.114978	-5.05802	ADRM1	adhesion regulating molecule 1	11047	1911
C17orf80	0.347111	4.36176	2.23965	0.064511	0.142696	-5.05909	C17orf80	chromosome 17 open reading frame 80	55028	1912
ARHGEF7	-0.29739	3.84123	-2.29857	0.0593972	0.134453	-5.06058	ARHGEF7	Rho guanine nucleotide exchange factor 7	8874	1913
LOC389641	0.384551	4.21534	2.25405	0.0632204	0.140913	-5.06112	LOC389641	uncharacterized LOC389641	389641	1914
ECSIT	0.412405	6.04006	2.24532	0.0639997	0.141997	-5.06272	ECSIT	ECSIT signaling integrator	51295	1915
GTSF1	0.625875	9.38999	2.59143	0.0395533	0.10066	-5.06388	GTSF1	gametocyte specific factor 1	121355	1916
DCTN5	0.446627	4.8336	2.20403	0.0678198	0.147694	-5.06564	DCTN5	dynactin subunit 5	84516	1917
ZNF581	0.421278	5.81274	2.22392	0.0659518	0.144617	-5.06655	ZNF581	zinc finger protein 581	51545	1918
TADA1	0.427049	5.81257	2.22365	0.0659761	0.144617	-5.06697	TADA1	transcriptional adaptor 1	117143	1919
NUDT21	0.706845	6.4343	2.28374	0.0606433	0.136295	-5.06847	NUDT21	nudix hydrolase 21	11051	1920
LSS	-0.370089	5.91916	-2.22636	0.0657263	0.144287	-5.06893	LSS	lanosterol synthase	4047	1921
FTSJ1	1.03954	5.98954	2.24726	0.0638254	0.141755	-5.069	FTSJ1	FtsJ RNA 2'-O-methyltransferase 1	24140	1922
CLTB	0.294793	5.20663	2.19273	0.0689059	0.149296	-5.07075	CLTB	clathrin light chain B	1212	1923
CPSF6	0.560192	5.53314	2.20468	0.067758	0.147633	-5.07143	CPSF6	cleavage and polyadenylation specific factor 6	11052	1924
IGF2BP1	0.442195	5.94892	2.23153	0.0652507	0.143884	-5.07145	IGF2BP1	insulin like growth factor 2 mRNA binding protein 1	10642	1925
STXBP2	-0.534747	7.36936	-2.39393	0.0519909	0.12255	-5.07886	STXBP2	syntaxin binding protein 2	6813	1926
NSUN4	-0.290504	4.3867	-2.22234	0.0660979	0.144738	-5.07977	NSUN4	NOP2/Sun RNA methyltransferase 4	387338	1927
MRPS14	0.539859	5.88542	2.22191	0.0661375	0.144753	-5.08011	MRPS14	mitochondrial ribosomal protein S14	63931	1928
PPP1R10	-0.300659	5.01074	-2.17806	0.0703424	0.151373	-5.08074	PPP1R10	protein phosphatase 1 regulatory subunit 10	5514	1929
YTHDF3	-0.619832	5.09208	-2.18234	0.0699204	0.150912	-5.08092	YTHDF3	YTH N6-methyladenosine RNA binding protein 3	253943	1930
CLTC	-0.306436	6.84828	-2.32858	0.0569548	0.130687	-5.08395	CLTC	clathrin heavy chain	1213	1931
MFF	0.368601	5.66066	2.20071	0.068137	0.148236	-5.08438	MFF	mitochondrial fission factor	56947	1932
KLHDC3	0.993874	7.48114	2.39152	0.0521652	0.122718	-5.08683	KLHDC3	kelch domain containing 3	116138	1933
ZFP106	-0.625186	4.64516	-2.1944	0.0687445	0.149173	-5.08785	ZFP106	NA	NA	1934
USP3	-0.339864	4.79855	-2.18061	0.0700907	0.151128	-5.08789	USP3	ubiquitin specific peptidase 3	9960	1935
DDX46	0.429582	5.0797	2.18026	0.0701246	0.151128	-5.09232	DDX46	DEAD-box helicase 46	9879	1936
BRIX1	0.563966	7.89549	2.43823	0.0488833	0.117192	-5.09356	BRIX1	biogenesis of ribosomes BRX1	55299	1937
MPZL1	-0.833908	5.20204	-2.17716	0.0704314	0.15149	-5.09426	MPZL1	myelin protein zero like 1	9019	1938
ABHD2	0.372801	4.40918	2.20913	0.0673355	0.146932	-5.09574	ABHD2	abhydrolase domain containing 2	11057	1939
CREG1	-1.35351	6.66228	-2.28367	0.0606494	0.136295	-5.09981	CREG1	cellular repressor of E1A stimulated genes 1	8804	1940
RPL29	0.272538	10.7287	2.681	0.0349854	0.0926572	-5.10028	RPL29	ribosomal protein L29	6159	1941
FHL2	-0.514077	5.46198	-2.17825	0.0703237	0.151373	-5.10061	FHL2	four and a half LIM domains 2	2274	1942
PAK1IP1	0.582086	7.27695	2.3631	0.0542745	0.126332	-5.10385	PAK1IP1	PAK1 interacting protein 1	55003	1943
SLC25A32	0.964853	5.11993	2.18251	0.069903	0.150912	-5.11017	SLC25A32	solute carrier family 25 member 32	81034	1944
NAT10	0.700691	5.81518	2.19748	0.0684471	0.148688	-5.11046	NAT10	N-acetyltransferase 10	55226	1945
RAB7A	0.256991	7.00141	2.32511	0.0572322	0.131186	-5.1136	RAB7A	RAB7A, member RAS oncogene family	7879	1946
MPG	0.68668	7.27823	2.35255	0.0550794	0.12766	-5.11648	MPG	N-methylpurine DNA glycosylase	4350	1947
AP2B1	0.293772	6.88432	2.30592	0.0587891	0.133492	-5.1197	AP2B1	adaptor related protein complex 2 subunit beta 1	163	1948
UBA6	-0.363649	5.28355	-2.1546	0.0727032	0.154547	-5.12326	UBA6	ubiquitin like modifier activating enzyme 6	55236	1949
RMND1	0.335051	5.16054	2.15553	0.0726074	0.154494	-5.12403	RMND1	required for meiotic nuclear division 1 homolog	55005	1950
C1orf27	-0.304448	5.22294	-2.15136	0.0730351	0.155026	-5.12462	C1orf27	NA	NA	1951
LINC00339	-0.781928	5.66557	-2.16772	0.0713729	0.153008	-5.13348	LINC00339	long intergenic non-protein coding RNA 339	29092	1952
SETD8	0.333281	4.76905	2.15473	0.0726894	0.154547	-5.13492	SETD8	NA	NA	1953
USP47	-0.409247	4.60956	-2.16157	0.0719928	0.153741	-5.13606	USP47	ubiquitin specific peptidase 47	55031	1954
GLRX2	0.385917	7.30134	2.34137	0.0559464	0.129017	-5.14136	GLRX2	glutaredoxin 2	51022	1955
REXO2	0.645464	8.37308	2.44969	0.0481114	0.11601	-5.14238	REXO2	RNA exonuclease 2	25996	1956
TROVE2	-0.423673	6.6696	-2.2635	0.0623883	0.139343	-5.1425	TROVE2	NA	NA	1957
TMEM208	0.670357	6.82164	2.27516	0.0613773	0.137649	-5.14481	TMEM208	transmembrane protein 208	29100	1958
ZNF280B	-0.351339	5.90981	-2.17208	0.0709366	0.152276	-5.14507	ZNF280B	zinc finger protein 280B	140883	1959
RBM8A	0.274133	5.84747	2.16789	0.0713552	0.153008	-5.14747	RBM8A	RNA binding motif protein 8A	9939	1960
COPE	-0.238238	8.66211	-2.47231	0.0466246	0.113608	-5.14756	COPE	coatomer protein complex subunit epsilon	11316	1961
SET	0.514542	9.01109	2.49839	0.0449706	0.110576	-5.15208	SET	SET nuclear proto-oncogene	6418	1962
UQCRFS1	1.01155	8.86603	2.48378	0.0458892	0.112581	-5.15246	UQCRFS1	ubiquinol-cytochrome c reductase, Rieske iron-sulfur polypeptide 1	7386	1963
FNBP4	-0.547899	4.16171	-2.19411	0.0687726	0.149173	-5.15432	FNBP4	formin binding protein 4	23360	1964
UFD1L	0.725663	8.11958	2.41216	0.0506877	0.120359	-5.15891	UFD1L	NA	NA	1965
RSL24D1	0.207986	8.83534	2.47782	0.0462701	0.113007	-5.16115	RSL24D1	ribosomal L24 domain containing 1	51187	1966
HOXB9	-0.432731	4.18889	-2.18409	0.0697482	0.150764	-5.16411	HOXB9	homeobox B9	3219	1967
C15orf40	0.5236	5.09318	2.13115	0.0751425	0.158267	-5.1649	C15orf40	chromosome 15 open reading frame 40	123207	1968
GHITM	0.469739	9.27478	2.51196	0.0441337	0.109287	-5.16556	GHITM	growth hormone inducible transmembrane protein	27069	1969
NOL11	1.38989	6.35793	2.21111	0.0671485	0.146597	-5.16695	NOL11	nucleolar protein 11	25926	1970
MLF1	-0.82717	5.25899	-2.12618	0.0756703	0.159072	-5.16716	MLF1	myeloid leukemia factor 1	4291	1971
TUT1	0.730883	4.8183	2.13895	0.0743221	0.157146	-5.17192	TUT1	terminal uridylyl transferase 1, U6 snRNA-specific	64852	1972
HBA1	-1.43608	5.5851	-2.14696	0.0734886	0.155837	-5.1729	HBA1	hemoglobin subunit alpha 1	3039	1973
UBXN10	-1.20108	4.508	-2.15376	0.0727884	0.154653	-5.1732	UBXN10	UBX domain protein 10	127733	1974
MECR	0.49163	4.76048	2.13279	0.0749694	0.158091	-5.17333	MECR	mitochondrial trans-2-enoyl-CoA reductase	51102	1975
ITGB1	-0.42218	7.0958	-2.29375	0.0597989	0.134942	-5.17747	ITGB1	integrin subunit beta 1	3688	1976
KIAA1967	0.617673	5.17649	2.12288	0.0760234	0.15943	-5.17824	KIAA1967	NA	NA	1977
RPS8	0.20235	12.8669	2.82669	0.028711	0.0805022	-5.17989	RPS8	ribosomal protein S8	6202	1978
KRIT1	-1.13433	4.54242	-2.14482	0.0737106	0.156081	-5.18084	KRIT1	KRIT1 ankyrin repeat containing	889	1979
ADD2	0.566447	4.60873	2.13574	0.074659	0.157692	-5.18115	ADD2	adducin 2	119	1980
SCAP	0.347463	5.09816	2.11374	0.0770081	0.160953	-5.18353	SCAP	SREBF chaperone	22937	1981
HELZ	-0.299273	3.86114	-2.20839	0.0674057	0.147012	-5.18585	HELZ	helicase with zinc finger	9931	1982
MBOAT7	-0.320785	5.51713	-2.11851	0.0764926	0.160183	-5.18862	MBOAT7	membrane bound O-acyltransferase domain containing 7	79143	1983
TSG101	-0.367604	7.22472	-2.3007	0.0592203	0.134192	-5.18947	TSG101	tumor susceptibility 101	7251	1984
MBD4	-1.11366	6.03683	-2.16052	0.0720997	0.153746	-5.19194	MBD4	methyl-CpG binding domain 4, DNA glycosylase	8930	1985
NUTF2	0.210142	8.47703	2.4249	0.0497969	0.118761	-5.19352	NUTF2	nuclear transport factor 2	10204	1986
MICB	0.378979	4.20336	2.16091	0.07206	0.153746	-5.19581	MICB	MHC class I polypeptide-related sequence B	4277	1987
MAN1B1	0.704525	4.82315	2.12025	0.0763058	0.159945	-5.19695	MAN1B1	mannosidase alpha class 1B member 1	11253	1988
TOMM20	0.555522	7.67815	2.34118	0.0559606	0.129017	-5.20063	TOMM20	translocase of outer mitochondrial membrane 20	9804	1989
DDX47	0.513209	6.16996	2.16144	0.0720066	0.153741	-5.20205	DDX47	DEAD-box helicase 47	51202	1990
PLAA	0.24471	3.98416	2.17886	0.0702633	0.151352	-5.20206	PLAA	phospholipase A2 activating protein	9373	1991
DPP3	0.800884	4.83614	2.11642	0.0767189	0.160503	-5.20675	DPP3	dipeptidyl peptidase 3	10072	1992
PEX13	-0.329802	3.92311	-2.18569	0.0695914	0.1505	-5.20676	PEX13	peroxisomal biogenesis factor 13	5194	1993
SERTAD3	-0.34823	5.30089	-2.09513	0.0790546	0.164063	-5.20848	SERTAD3	SERTA domain containing 3	29946	1994
MRRF	0.366334	5.74581	2.11548	0.07682	0.160637	-5.21317	MRRF	mitochondrial ribosome recycling factor	92399	1995
ARPC1B	0.264715	8.80134	2.43802	0.048897	0.117192	-5.21431	ARPC1B	actin related protein 2/3 complex subunit 1B	10095	1996
UXT	-0.40054	8.84347	-2.44162	0.0486531	0.116864	-5.21447	UXT	ubiquitously expressed prefoldin like chaperone	8409	1997
RNASEK	1.12797	7.62114	2.31421	0.0581108	0.132504	-5.21554	RNASEK	ribonuclease K	440400	1998
[truncated: 2 more rows]
