# Supplementary material for: Metabolic plasticity in blast crisis-chronic myeloid leukaemia cells under hypoxia reduces the cytotoxic potency of drugs targeting mitochondria
Source: Discov Oncol. 2022 Jul 8;13:60. doi: 10.1007/s12672-022-00524-y (PMC9270554; doi:10.1007/s12672-022-00524-y)
Supplement: Supplementary file 10 — Additional file10 (XLSX 765 KB) [file 12672_2022_524_MOESM10_ESM.xlsx]

## Sheet: Sets Enriched Under Hypoxia
Supplemental Table 4 -Hallmark Gene Sets significantly Enriched in BC-K562 cells under hypoxia
Hallmark Gene Set	SIZE	ES	NES	NOM p-val	FDR q-val	RANK AT MAX	LEADING EDGE
HALLMARK_HYPOXIA	55	0.728615	3.20297	0	0	394	tags=53%, list=9%, signal=57%
HALLMARK_CHOLESTEROL_HOMEOSTASIS	37	0.709105	2.83896	0	0	349	tags=54%, list=8%, signal=58%
HALLMARK_TNFA_SIGNALING_VIA_NFKB	40	0.649343	2.66845	0	0	730	tags=73%, list=17%, signal=86%
HALLMARK_APOPTOSIS	59	0.541277	2.43253	0	0	338	tags=36%, list=8%, signal=38%
HALLMARK_ANDROGEN_RESPONSE	49	0.539549	2.3298	0	0	172	tags=24%, list=4%, signal=25%
HALLMARK_EPITHELIAL_MESENCHYMAL_TRANSITION	29	0.594807	2.25463	0	0	369	tags=45%, list=9%, signal=49%
HALLMARK_HEME_METABOLISM	90	0.446029	2.16959	0	0.0003575	617	tags=36%, list=14%, signal=41%
HALLMARK_TGF_BETA_SIGNALING	18	0.626969	2.12657	0	0.000660383	491	tags=33%, list=11%, signal=37%
HALLMARK_COAGULATION	26	0.518751	1.95639	0	0.00154238	645	tags=38%, list=15%, signal=45%
HALLMARK_INFLAMMATORY_RESPONSE	32	0.488446	1.93771	0	0.00138814	730	tags=47%, list=17%, signal=56%
HALLMARK_MTORC1_SIGNALING	151	0.360323	1.93082	0	0.00126195	393	tags=27%, list=9%, signal=29%
HALLMARK_KRAS_SIGNALING_UP	26	0.505113	1.89068	0.00796813	0.00333173	264	tags=27%, list=6%, signal=28%
HALLMARK_UV_RESPONSE_DN	24	0.500297	1.84774	0	0.00339628	1074	tags=75%, list=25%, signal=99%
HALLMARK_P53_PATHWAY	70	0.371063	1.77838	0	0.00386462	392	tags=21%, list=9%, signal=23%
HALLMARK_APICAL_JUNCTION	45	0.412566	1.77778	0	0.00360698	313	tags=27%, list=7%, signal=28%
HALLMARK_GLYCOLYSIS	76	0.358689	1.70035	0	0.00683988	281	tags=22%, list=6%, signal=23%
HALLMARK_ESTROGEN_RESPONSE_EARLY	47	0.362705	1.54071	0.0101523	0.0270572	355	tags=28%, list=8%, signal=30%
HALLMARK_PROTEIN_SECRETION	63	0.333479	1.53886	0.00591716	0.0256804	646	tags=27%, list=15%, signal=31%
HALLMARK_MYOGENESIS	34	0.38594	1.52834	0.0350195	0.0258032	334	tags=26%, list=8%, signal=28%
HALLMARK_COMPLEMENT	51	0.336312	1.43645	0.0153846	0.0452726	247	tags=14%, list=6%, signal=14%
HALLMARK_PI3K_AKT_MTOR_SIGNALING	47	0.325369	1.41964	0.0341463	0.0477503	529	tags=26%, list=12%, signal=29%
HALLMARK_MITOTIC_SPINDLE	88	0.284312	1.3857	0.0186335	0.0576428	804	tags=27%, list=19%, signal=33%
HALLMARK_ALLOGRAFT_REJECTION	47	0.292959	1.2619	0.0954774	0.12244	185	tags=11%, list=4%, signal=11%
HALLMARK_IL2_STAT5_SIGNALING	51	0.266198	1.13947	0.21097	0.234504	48	tags=10%, list=1%, signal=10%
HALLMARK_IL6_JAK_STAT3_SIGNALING	17	0.235701	0.773525	0.788194	0.871448	43	tags=6%, list=1%, signal=6%
ES: enrichment score
NES: Normlized enrichment score
NOM pval: nominal p-value
FDR pval: flase discovery rate p-value
RANK at MAX: rank of the gene at the peak of ES
LEADING EDGE: 3 parameters of leading edge analysis
Leading edge tags: the % of genes from the Hallmark set that was found within the leading edge before the peak
Leading edge list: the % of genes from the BC-K562 gene list that matched the Hallmark gene set
Leading edge signal: a combined index made from tags and list
Detailed analysis of highlighted Hallmark sets in the next sheets of this exel file

## Sheet: Hypoxia
NAME	SYMBOL	TITLE	RANK IN GENE LIST	RANK METRIC SCORE	RUNNING ES	CORE ENRICHMENT
row_0	MT2A	metallothionein 2A [Source:HGNC Symbol;Acc:HGNC:7406]	2	3.96758	0.0503683	Yes
row_1	P4HA1	prolyl 4-hydroxylase subunit alpha 1 [Source:HGNC Symbol;Acc:HGNC:8546]	4	3.80411	0.0988755	Yes
row_2	KLF6	Kruppel like factor 6 [Source:HGNC Symbol;Acc:HGNC:2235]	6	3.62454	0.145082	Yes
row_3	DDIT3	DNA damage inducible transcript 3 [Source:HGNC Symbol;Acc:HGNC:2726]	9	3.50915	0.189577	Yes
row_4	BNIP3L	BCL2 interacting protein 3 like [Source:HGNC Symbol;Acc:HGNC:1085]	12	3.41917	0.232918	Yes
row_5	ALDOC	aldolase, fructose-bisphosphate C [Source:HGNC Symbol;Acc:HGNC:418]	14	3.34824	0.275585	Yes
row_6	P4HA2	prolyl 4-hydroxylase subunit alpha 2 [Source:HGNC Symbol;Acc:HGNC:8547]	22	3.06024	0.313161	Yes
row_7	DDIT4	DNA damage inducible transcript 4 [Source:HGNC Symbol;Acc:HGNC:24944]	23	3.04705	0.352201	Yes
row_8	SLC2A3	solute carrier family 2 member 3 [Source:HGNC Symbol;Acc:HGNC:11007]	24	3.0206	0.390903	Yes
row_9	GBE1	1,4-alpha-glucan branching enzyme 1 [Source:HGNC Symbol;Acc:HGNC:4180]	39	2.54331	0.420222	Yes
row_10	PGK1	phosphoglycerate kinase 1 [Source:HGNC Symbol;Acc:HGNC:8896]	56	2.31358	0.446131	Yes
row_11	ALDOA	aldolase, fructose-bisphosphate A [Source:HGNC Symbol;Acc:HGNC:414]	58	2.28279	0.475147	Yes
row_12	AK4	adenylate kinase 4 [Source:HGNC Symbol;Acc:HGNC:363]	61	2.26313	0.503676	Yes
row_13	IDS	iduronate 2-sulfatase [Source:HGNC Symbol;Acc:HGNC:5389]	63	2.19967	0.531627	Yes
row_14	LDHA	lactate dehydrogenase A [Source:HGNC Symbol;Acc:HGNC:6535]	86	1.96448	0.551662	Yes
row_15	PPP1R15A	protein phosphatase 1 regulatory subunit 15A [Source:HGNC Symbol;Acc:HGNC:14375]	87	1.94094	0.576531	Yes
row_16	HSPA5	heat shock protein family A (Hsp70) member 5 [Source:HGNC Symbol;Acc:HGNC:5238]	88	1.93944	0.60138	Yes
row_17	SLC2A1	solute carrier family 2 member 1 [Source:HGNC Symbol;Acc:HGNC:11005]	105	1.77126	0.620341	Yes
row_18	MYH9	myosin heavy chain 9 [Source:HGNC Symbol;Acc:HGNC:7579]	111	1.73912	0.641457	Yes
row_19	GPI	glucose-6-phosphate isomerase [Source:HGNC Symbol;Acc:HGNC:4458]	160	1.4625	0.648993	Yes
row_20	ANXA2	annexin A2 [Source:HGNC Symbol;Acc:HGNC:537]	162	1.46096	0.667478	Yes
row_21	GAPDH	glyceraldehyde-3-phosphate dehydrogenase [Source:HGNC Symbol;Acc:HGNC:4141]	198	1.29072	0.675848	Yes
row_22	CAVIN1	caveolae associated protein 1 [Source:HGNC Symbol;Acc:HGNC:9688]	209	1.26672	0.689744	Yes
row_23	TES	testin LIM domain protein [Source:HGNC Symbol;Acc:HGNC:14620]	220	1.23433	0.703225	Yes
row_24	KDELR3	KDEL endoplasmic reticulum protein retention receptor 3 [Source:HGNC Symbol;Acc:HGNC:6306]	246	1.1626	0.712287	Yes
row_25	PFKP	phosphofructokinase, platelet [Source:HGNC Symbol;Acc:HGNC:8878]	249	1.15962	0.726678	Yes
row_26	IER3	immediate early response 3 [Source:HGNC Symbol;Acc:HGNC:5392]	338	0.973742	0.718618	Yes
row_27	HK2	hexokinase 2 [Source:HGNC Symbol;Acc:HGNC:4923]	393	0.882768	0.717326	Yes
row_28	PLIN2	perilipin 2 [Source:HGNC Symbol;Acc:HGNC:248]	394	0.881122	0.728615	Yes
row_29	WSB1	WD repeat and SOCS box containing 1 [Source:HGNC Symbol;Acc:HGNC:19221]	669	0.590611	0.672239	No
row_30	RBPJ	recombination signal binding protein for immunoglobulin kappa J region [Source:HGNC Symbol;Acc:HGNC:5724]	692	0.572282	0.674437	No
row_31	TPI1	triosephosphate isomerase 1 [Source:HGNC Symbol;Acc:HGNC:12009]	703	0.563681	0.679326	No
row_32	HOXB9	homeobox B9 [Source:HGNC Symbol;Acc:HGNC:5120]	836	0.448147	0.654262	No
row_33	HDLBP	high density lipoprotein binding protein [Source:HGNC Symbol;Acc:HGNC:4857]	842	0.445453	0.658803	No
row_34	FAM162A	family with sequence similarity 162 member A [Source:HGNC Symbol;Acc:HGNC:17865]	885	0.41695	0.654343	No
row_35	PFKL	phosphofructokinase, liver type [Source:HGNC Symbol;Acc:HGNC:8876]	946	0.371951	0.645107	No
row_36	ENO1	enolase 1 [Source:HGNC Symbol;Acc:HGNC:3350]	1015	0.334855	0.633528	No
row_37	SLC6A6	solute carrier family 6 member 6 [Source:HGNC Symbol;Acc:HGNC:11052]	1062	0.294411	0.626565	No
row_38	PKLR	pyruvate kinase L/R [Source:HGNC Symbol;Acc:HGNC:9020]	1102	0.266907	0.620883	No
row_39	ENO3	enolase 3 [Source:HGNC Symbol;Acc:HGNC:3354]	1256	0.183005	0.587522	No
row_40	SLC25A1	solute carrier family 25 member 1 [Source:HGNC Symbol;Acc:HGNC:10979]	1306	0.157255	0.578102	No
row_41	HEXA	hexosaminidase subunit alpha [Source:HGNC Symbol;Acc:HGNC:4878]	1573	-0.0180904	0.516256	No
row_42	PRDX5	peroxiredoxin 5 [Source:HGNC Symbol;Acc:HGNC:9355]	1591	-0.0277083	0.512644	No
row_43	JMJD6	jumonji domain containing 6, arginine demethylase and lysine hydroxylase [Source:HGNC Symbol;Acc:HGNC:19355]	1811	-0.157815	0.463558	No
row_44	UGP2	UDP-glucose pyrophosphorylase 2 [Source:HGNC Symbol;Acc:HGNC:12527]	1825	-0.166204	0.462653	No
row_45	SCARB1	scavenger receptor class B member 1 [Source:HGNC Symbol;Acc:HGNC:1664]	1843	-0.175938	0.46094	No
row_46	MIF	macrophage migration inhibitory factor [Source:HGNC Symbol;Acc:HGNC:7097]	1957	-0.24316	0.437685	No
row_47	PIM1	Pim-1 proto-oncogene, serine/threonine kinase [Source:HGNC Symbol;Acc:HGNC:8986]	2096	-0.304372	0.409379	No
row_48	HK1	hexokinase 1 [Source:HGNC Symbol;Acc:HGNC:4922]	2184	-0.363738	0.393736	No
row_49	XPNPEP1	X-prolyl aminopeptidase 1 [Source:HGNC Symbol;Acc:HGNC:12822]	2214	-0.3776	0.391806	No
row_50	PGM2	phosphoglucomutase 2 [Source:HGNC Symbol;Acc:HGNC:8906]	3558	-1.1275	0.0928335	No
row_51	GRHPR	glyoxylate and hydroxypyruvate reductase [Source:HGNC Symbol;Acc:HGNC:4570]	3968	-1.47196	0.0162439	No
row_52	BHLHE40	basic helix-loop-helix family member e40 [Source:HGNC Symbol;Acc:HGNC:1046]	4040	-1.58226	0.0199474	No
row_53	SLC37A4	solute carrier family 37 member 4 [Source:HGNC Symbol;Acc:HGNC:4061]	4163	-1.7794	0.0142748	No
row_54	TGM2	transglutaminase 2 [Source:HGNC Symbol;Acc:HGNC:11778]	4263	-2.07338	0.0177364	No

## Sheet: Glycolysis
NAME	SYMBOL	TITLE	RANK IN GENE LIST	RANK METRIC SCORE	RUNNING ES	CORE ENRICHMENT
row_0	P4HA1	prolyl 4-hydroxylase subunit alpha 1 [Source:HGNC Symbol;Acc:HGNC:8546]	4	3.80411	0.0467768	Yes
row_1	P4HA2	prolyl 4-hydroxylase subunit alpha 2 [Source:HGNC Symbol;Acc:HGNC:8547]	22	3.06024	0.0811745	Yes
row_2	DDIT4	DNA damage inducible transcript 4 [Source:HGNC Symbol;Acc:HGNC:24944]	23	3.04705	0.119394	Yes
row_3	PGK1	phosphoglycerate kinase 1 [Source:HGNC Symbol;Acc:HGNC:8896]	56	2.31358	0.140908	Yes
row_4	KIF2A	kinesin family member 2A [Source:HGNC Symbol;Acc:HGNC:6318]	57	2.29024	0.169635	Yes
row_5	ALDOA	aldolase, fructose-bisphosphate A [Source:HGNC Symbol;Acc:HGNC:414]	58	2.28279	0.198268	Yes
row_6	AK4	adenylate kinase 4 [Source:HGNC Symbol;Acc:HGNC:363]	61	2.26313	0.226185	Yes
row_7	LDHA	lactate dehydrogenase A [Source:HGNC Symbol;Acc:HGNC:6535]	86	1.96448	0.245197	Yes
row_8	HSPA5	heat shock protein family A (Hsp70) member 5 [Source:HGNC Symbol;Acc:HGNC:5238]	88	1.93944	0.269289	Yes
row_9	PKM	pyruvate kinase M1/2 [Source:HGNC Symbol;Acc:HGNC:9021]	123	1.6899	0.282511	Yes
row_10	QSOX1	quiescin sulfhydryl oxidase 1 [Source:HGNC Symbol;Acc:HGNC:9756]	139	1.60884	0.299173	Yes
row_11	GFPT1	glutamine--fructose-6-phosphate transaminase 1 [Source:HGNC Symbol;Acc:HGNC:4241]	167	1.44411	0.310955	Yes
row_12	CTH	cystathionine gamma-lyase [Source:HGNC Symbol;Acc:HGNC:2501]	222	1.22812	0.313695	Yes
row_13	ME1	malic enzyme 1 [Source:HGNC Symbol;Acc:HGNC:6983]	229	1.20114	0.327353	Yes
row_14	KDELR3	KDEL endoplasmic reticulum protein retention receptor 3 [Source:HGNC Symbol;Acc:HGNC:6306]	246	1.1626	0.338184	Yes
row_15	PFKP	phosphofructokinase, platelet [Source:HGNC Symbol;Acc:HGNC:8878]	249	1.15962	0.35226	Yes
row_16	MPI	mannose phosphate isomerase [Source:HGNC Symbol;Acc:HGNC:7216]	281	1.09221	0.358689	Yes
row_17	IER3	immediate early response 3 [Source:HGNC Symbol;Acc:HGNC:5392]	338	0.973742	0.357769	No
row_18	HK2	hexokinase 2 [Source:HGNC Symbol;Acc:HGNC:4923]	393	0.882768	0.356178	No
row_19	PGAM1	phosphoglycerate mutase 1 [Source:HGNC Symbol;Acc:HGNC:8888]	451	0.806417	0.352925	No
row_20	HS2ST1	heparan sulfate 2-O-sulfotransferase 1 [Source:HGNC Symbol;Acc:HGNC:5193]	628	0.62238	0.319456	No
row_21	PLOD1	procollagen-lysine,2-oxoglutarate 5-dioxygenase 1 [Source:HGNC Symbol;Acc:HGNC:9081]	698	0.568602	0.310406	No
row_22	TPI1	triosephosphate isomerase 1 [Source:HGNC Symbol;Acc:HGNC:12009]	703	0.563681	0.316538	No
row_23	G6PD	glucose-6-phosphate dehydrogenase [Source:HGNC Symbol;Acc:HGNC:4057]	731	0.532651	0.316887	No
row_24	AK3	adenylate kinase 3 [Source:HGNC Symbol;Acc:HGNC:17376]	756	0.515307	0.317722	No
row_25	HDLBP	high density lipoprotein binding protein [Source:HGNC Symbol;Acc:HGNC:4857]	842	0.445453	0.303375	No
row_26	FAM162A	family with sequence similarity 162 member A [Source:HGNC Symbol;Acc:HGNC:17865]	885	0.41695	0.298755	No
row_27	AGL	amylo-alpha-1, 6-glucosidase, 4-alpha-glucanotransferase [Source:HGNC Symbol;Acc:HGNC:321]	987	0.348506	0.279439	No
row_28	GALK2	galactokinase 2 [Source:HGNC Symbol;Acc:HGNC:4119]	1007	0.33908	0.279236	No
row_29	PMM2	phosphomannomutase 2 [Source:HGNC Symbol;Acc:HGNC:9115]	1013	0.336963	0.28229	No
row_30	ENO1	enolase 1 [Source:HGNC Symbol;Acc:HGNC:3350]	1015	0.334855	0.286256	No
row_31	HMMR	hyaluronan mediated motility receptor [Source:HGNC Symbol;Acc:HGNC:5012]	1024	0.325062	0.288457	No
row_32	NSDHL	NAD(P) dependent steroid dehydrogenase-like [Source:HGNC Symbol;Acc:HGNC:13398]	1151	0.24035	0.261922	No
row_33	ABCB6	ATP binding cassette subfamily B member 6 (Langereis blood group) [Source:HGNC Symbol;Acc:HGNC:47]	1196	0.216654	0.254321	No
row_34	KIF20A	kinesin family member 20A [Source:HGNC Symbol;Acc:HGNC:9787]	1263	0.178247	0.241078	No
row_35	ARPP19	cAMP regulated phosphoprotein 19 [Source:HGNC Symbol;Acc:HGNC:16967]	1280	0.170149	0.23946	No
row_36	GOT1	glutamic-oxaloacetic transaminase 1 [Source:HGNC Symbol;Acc:HGNC:4432]	1364	0.119481	0.221493	No
row_37	RPE	ribulose-5-phosphate-3-epimerase [Source:HGNC Symbol;Acc:HGNC:10293]	1458	0.0505353	0.200316	No
row_38	COPB2	COPI coat complex subunit beta 2 [Source:HGNC Symbol;Acc:HGNC:2232]	1497	0.0276675	0.191752	No
row_39	AURKA	aurora kinase A [Source:HGNC Symbol;Acc:HGNC:11393]	1788	-0.144748	0.125556	No
row_40	PGLS	6-phosphogluconolactonase [Source:HGNC Symbol;Acc:HGNC:8903]	1791	-0.146777	0.126928	No
row_41	B4GALT1	beta-1,4-galactosyltransferase 1 [Source:HGNC Symbol;Acc:HGNC:924]	1823	-0.164872	0.121726	No
row_42	UGP2	UDP-glucose pyrophosphorylase 2 [Source:HGNC Symbol;Acc:HGNC:12527]	1825	-0.166204	0.123576	No
row_43	MIF	macrophage migration inhibitory factor [Source:HGNC Symbol;Acc:HGNC:7097]	1957	-0.24316	0.0959035	No
row_44	GALE	UDP-galactose-4-epimerase [Source:HGNC Symbol;Acc:HGNC:4116]	2212	-0.376366	0.0410558	No
row_45	SLC25A13	solute carrier family 25 member 13 [Source:HGNC Symbol;Acc:HGNC:10983]	2378	-0.453227	0.00804456	No
row_46	ECD	ecdysoneless cell cycle regulator [Source:HGNC Symbol;Acc:HGNC:17029]	2386	-0.457276	0.0121385	No
row_47	GUSB	glucuronidase beta [Source:HGNC Symbol;Acc:HGNC:4696]	2496	-0.517742	-0.00693031	No
row_48	TXN	thioredoxin [Source:HGNC Symbol;Acc:HGNC:12435]	2656	-0.591346	-0.036802	No
row_49	CDK1	cyclin dependent kinase 1 [Source:HGNC Symbol;Acc:HGNC:1722]	2858	-0.702413	-0.0751305	No
row_50	BPNT1	3'(2'), 5'-bisphosphate nucleotidase 1 [Source:HGNC Symbol;Acc:HGNC:1096]	2877	-0.715764	-0.070374	No
row_51	PPIA	peptidylprolyl isomerase A [Source:HGNC Symbol;Acc:HGNC:9253]	2927	-0.740361	-0.0725793	No
row_52	RARS1	arginyl-tRNA synthetase 1 [Source:HGNC Symbol;Acc:HGNC:9870]	3041	-0.812869	-0.0888844	No
row_53	HAX1	HCLS1 associated protein X-1 [Source:HGNC Symbol;Acc:HGNC:16915]	3062	-0.82374	-0.0832427	No
row_54	DLD	dihydrolipoamide dehydrogenase [Source:HGNC Symbol;Acc:HGNC:2898]	3142	-0.870107	-0.0908561	No
row_55	TALDO1	transaldolase 1 [Source:HGNC Symbol;Acc:HGNC:11559]	3160	-0.881667	-0.0837843	No
row_56	MDH1	malate dehydrogenase 1 [Source:HGNC Symbol;Acc:HGNC:6970]	3161	-0.881726	-0.0727248	No
row_57	SDHC	succinate dehydrogenase complex subunit C [Source:HGNC Symbol;Acc:HGNC:10682]	3195	-0.904619	-0.0691174	No
row_58	NDUFV3	NADH:ubiquinone oxidoreductase subunit V3 [Source:HGNC Symbol;Acc:HGNC:7719]	3246	-0.937758	-0.0690812	No
row_59	GFUS	GDP-L-fucose synthase [Source:HGNC Symbol;Acc:HGNC:12390]	3284	-0.963302	-0.0656758	No
row_60	PSMC4	proteasome 26S subunit, ATPase 4 [Source:HGNC Symbol;Acc:HGNC:9551]	3488	-1.076	-0.0997874	No
row_61	PGM2	phosphoglucomutase 2 [Source:HGNC Symbol;Acc:HGNC:8906]	3558	-1.1275	-0.101827	No
row_62	GMPPA	GDP-mannose pyrophosphorylase A [Source:HGNC Symbol;Acc:HGNC:22923]	3602	-1.16112	-0.0973477	No
row_63	EXT2	exostosin glycosyltransferase 2 [Source:HGNC Symbol;Acc:HGNC:3513]	3623	-1.17364	-0.0873171	No
row_64	STMN1	stathmin 1 [Source:HGNC Symbol;Acc:HGNC:6510]	3632	-1.17665	-0.0744346	No
row_65	B3GAT3	beta-1,3-glucuronyltransferase 3 [Source:HGNC Symbol;Acc:HGNC:923]	3687	-1.21832	-0.0718174	No
row_66	MED24	mediator complex subunit 24 [Source:HGNC Symbol;Acc:HGNC:22963]	3775	-1.28514	-0.0761013	No
row_67	GNPDA1	glucosamine-6-phosphate deaminase 1 [Source:HGNC Symbol;Acc:HGNC:4417]	3780	-1.29322	-0.0608186	No
row_68	NASP	nuclear autoantigenic sperm protein [Source:HGNC Symbol;Acc:HGNC:7644]	3819	-1.32616	-0.0530964	No
row_69	COG2	component of oligomeric golgi complex 2 [Source:HGNC Symbol;Acc:HGNC:6546]	3833	-1.33426	-0.0394096	No
row_70	SOD1	superoxide dismutase 1 [Source:HGNC Symbol;Acc:HGNC:11179]	3848	-1.35212	-0.0257333	No
row_71	MDH2	malate dehydrogenase 2 [Source:HGNC Symbol;Acc:HGNC:6971]	4084	-1.64639	-0.0601953	No
row_72	SLC37A4	solute carrier family 37 member 4 [Source:HGNC Symbol;Acc:HGNC:4061]	4163	-1.7794	-0.0561689	No
row_73	GOT2	glutamic-oxaloacetic transaminase 2 [Source:HGNC Symbol;Acc:HGNC:4433]	4240	-1.98587	-0.0490838	No
row_74	POLR3K	RNA polymerase III subunit K [Source:HGNC Symbol;Acc:HGNC:14121]	4316	-2.46493	-0.0357554	No
row_75	FKBP4	FKBP prolyl isomerase 4 [Source:HGNC Symbol;Acc:HGNC:3720]	4338	-3.26196	0.000234385	No

## Sheet: Cholesterol Homeostasis
NAME	SYMBOL	TITLE	RANK IN GENE LIST	RANK METRIC SCORE	RUNNING ES	CORE ENRICHMENT
row_0	ALDOC	aldolase, fructose-bisphosphate C [Source:HGNC Symbol;Acc:HGNC:418]	14	3.34824	0.074536	Yes
row_1	HMGCS1	3-hydroxy-3-methylglutaryl-CoA synthase 1 [Source:HGNC Symbol;Acc:HGNC:5007]	20	3.08851	0.145129	Yes
row_2	STARD4	StAR related lipid transfer domain containing 4 [Source:HGNC Symbol;Acc:HGNC:18058]	26	2.9244	0.21191	Yes
row_3	SQLE	squalene epoxidase [Source:HGNC Symbol;Acc:HGNC:11279]	75	2.06508	0.248732	Yes
row_4	SC5D	sterol-C5-desaturase [Source:HGNC Symbol;Acc:HGNC:10547]	85	1.96709	0.292342	Yes
row_5	FDPS	farnesyl diphosphate synthase [Source:HGNC Symbol;Acc:HGNC:3631]	96	1.84413	0.332863	Yes
row_6	IDI1	isopentenyl-diphosphate delta isomerase 1 [Source:HGNC Symbol;Acc:HGNC:5387]	98	1.83954	0.375368	Yes
row_7	FASN	fatty acid synthase [Source:HGNC Symbol;Acc:HGNC:3594]	113	1.73202	0.412355	Yes
row_8	SCD	stearoyl-CoA desaturase [Source:HGNC Symbol;Acc:HGNC:10571]	150	1.55729	0.440169	Yes
row_9	HMGCR	3-hydroxy-3-methylglutaryl-CoA reductase [Source:HGNC Symbol;Acc:HGNC:5006]	172	1.43301	0.468582	Yes
row_10	ACAT2	acetyl-CoA acetyltransferase 2 [Source:HGNC Symbol;Acc:HGNC:94]	176	1.41877	0.500847	Yes
row_11	TM7SF2	transmembrane 7 superfamily member 2 [Source:HGNC Symbol;Acc:HGNC:11863]	177	1.41053	0.533618	Yes
row_12	ACSS2	acyl-CoA synthetase short chain family member 2 [Source:HGNC Symbol;Acc:HGNC:15814]	200	1.28293	0.558311	Yes
row_13	FDFT1	farnesyl-diphosphate farnesyltransferase 1 [Source:HGNC Symbol;Acc:HGNC:3629]	212	1.25706	0.58496	Yes
row_14	LDLR	low density lipoprotein receptor [Source:HGNC Symbol;Acc:HGNC:6547]	223	1.22369	0.611066	Yes
row_15	TRIB3	tribbles pseudokinase 3 [Source:HGNC Symbol;Acc:HGNC:16228]	224	1.22185	0.639453	Yes
row_16	SREBF2	sterol regulatory element binding transcription factor 2 [Source:HGNC Symbol;Acc:HGNC:11290]	230	1.19821	0.666129	Yes
row_17	MVD	mevalonate diphosphate decarboxylase [Source:HGNC Symbol;Acc:HGNC:7529]	283	1.08942	0.679355	Yes
row_18	CYP51A1	cytochrome P450 family 51 subfamily A member 1 [Source:HGNC Symbol;Acc:HGNC:2649]	345	0.9628	0.687547	Yes
row_19	MVK	mevalonate kinase [Source:HGNC Symbol;Acc:HGNC:7530]	349	0.957893	0.709105	Yes
row_20	DHCR7	7-dehydrocholesterol reductase [Source:HGNC Symbol;Acc:HGNC:2860]	461	0.799929	0.701893	No
row_21	NIBAN1	niban apoptosis regulator 1 [Source:HGNC Symbol;Acc:HGNC:16784]	525	0.733143	0.704286	No
row_22	TMEM97	transmembrane protein 97 [Source:HGNC Symbol;Acc:HGNC:28106]	642	0.611645	0.691538	No
row_23	ANXA5	annexin A5 [Source:HGNC Symbol;Acc:HGNC:543]	766	0.508624	0.67477	No
row_24	ACTG1	actin gamma 1 [Source:HGNC Symbol;Acc:HGNC:144]	905	0.401064	0.652017	No
row_25	LSS	lanosterol synthase [Source:HGNC Symbol;Acc:HGNC:6708]	1008	0.338587	0.636179	No
row_26	ETHE1	ETHE1 persulfide dioxygenase [Source:HGNC Symbol;Acc:HGNC:23287]	1043	0.307849	0.63543	No
row_27	NSDHL	NAD(P) dependent steroid dehydrogenase-like [Source:HGNC Symbol;Acc:HGNC:13398]	1151	0.24035	0.616148	No
row_28	EBP	EBP cholestenol delta-isomerase [Source:HGNC Symbol;Acc:HGNC:3133]	1648	-0.0590974	0.502252	No
row_29	CTNNB1	catenin beta 1 [Source:HGNC Symbol;Acc:HGNC:2514]	1893	-0.201454	0.450228	No
row_30	ANTXR2	ANTXR cell adhesion molecule 2 [Source:HGNC Symbol;Acc:HGNC:21732]	2090	-0.303125	0.411721	No
row_31	ATXN2	ataxin 2 [Source:HGNC Symbol;Acc:HGNC:10555]	2358	-0.442549	0.359953	No
row_32	ECH1	enoyl-CoA hydratase 1 [Source:HGNC Symbol;Acc:HGNC:3149]	2473	-0.507596	0.345253	No
row_33	GUSB	glucuronidase beta [Source:HGNC Symbol;Acc:HGNC:4696]	2496	-0.517742	0.352169	No
row_34	S100A11	S100 calcium binding protein A11 [Source:HGNC Symbol;Acc:HGNC:10488]	2837	-0.691843	0.289228	No
row_35	CBS	cystathionine beta-synthase [Source:HGNC Symbol;Acc:HGNC:1550]	3731	-1.25464	0.110847	No
row_36	PLSCR1	phospholipid scramblase 1 [Source:HGNC Symbol;Acc:HGNC:9092]	3791	-1.30063	0.127353	No

## Sheet: EMT
NAME	SYMBOL	TITLE	RANK IN GENE LIST	RANK METRIC SCORE	RUNNING ES	CORE ENRICHMENT
row_0	TIMP1	TIMP metallopeptidase inhibitor 1 [Source:HGNC Symbol;Acc:HGNC:11820]	0	4.29447	0.121634	Yes
row_1	SAT1	spermidine/spermine N1-acetyltransferase 1 [Source:HGNC Symbol;Acc:HGNC:10540]	40	2.496	0.183283	Yes
row_2	ECM1	extracellular matrix protein 1 [Source:HGNC Symbol;Acc:HGNC:3153]	48	2.40669	0.249824	Yes
row_3	TPM4	tropomyosin 4 [Source:HGNC Symbol;Acc:HGNC:12013]	92	1.87634	0.292994	Yes
row_4	FLNA	filamin A [Source:HGNC Symbol;Acc:HGNC:3754]	103	1.79158	0.341418	Yes
row_5	GADD45A	growth arrest and DNA damage inducible alpha [Source:HGNC Symbol;Acc:HGNC:4095]	120	1.7057	0.386018	Yes
row_6	VIM	vimentin [Source:HGNC Symbol;Acc:HGNC:12692]	131	1.64129	0.430186	Yes
row_7	ITGA5	integrin subunit alpha 5 [Source:HGNC Symbol;Acc:HGNC:6141]	137	1.61008	0.474629	Yes
row_8	QSOX1	quiescin sulfhydryl oxidase 1 [Source:HGNC Symbol;Acc:HGNC:9756]	139	1.60884	0.519965	Yes
row_9	NNMT	nicotinamide N-methyltransferase [Source:HGNC Symbol;Acc:HGNC:7861]	189	1.34855	0.546794	Yes
row_10	LGALS1	galectin 1 [Source:HGNC Symbol;Acc:HGNC:6561]	208	1.26858	0.578549	Yes
row_11	COPA	COPI coat complex subunit alpha [Source:HGNC Symbol;Acc:HGNC:2230]	348	0.960388	0.573507	Yes
row_12	PDLIM4	PDZ and LIM domain 4 [Source:HGNC Symbol;Acc:HGNC:16501]	369	0.915815	0.594807	Yes
row_13	P3H1	prolyl 3-hydroxylase 1 [Source:HGNC Symbol;Acc:HGNC:19316]	571	0.682426	0.567511	No
row_14	PLOD1	procollagen-lysine,2-oxoglutarate 5-dioxygenase 1 [Source:HGNC Symbol;Acc:HGNC:9081]	698	0.568602	0.554388	No
row_15	PMP22	peripheral myelin protein 22 [Source:HGNC Symbol;Acc:HGNC:9118]	814	0.468957	0.540994	No
row_16	CD59	CD59 molecule (CD59 blood group) [Source:HGNC Symbol;Acc:HGNC:1689]	849	0.440371	0.54558	No
row_17	ITGB1	integrin subunit beta 1 [Source:HGNC Symbol;Acc:HGNC:6153]	859	0.436175	0.555847	No
row_18	FUCA1	alpha-L-fucosidase 1 [Source:HGNC Symbol;Acc:HGNC:4006]	924	0.385211	0.551911	No
row_19	TPM1	tropomyosin 1 [Source:HGNC Symbol;Acc:HGNC:12010]	1104	0.264937	0.517894	No
row_20	CALU	calumenin [Source:HGNC Symbol;Acc:HGNC:1458]	1207	0.21252	0.500252	No
row_21	FN1	fibronectin 1 [Source:HGNC Symbol;Acc:HGNC:3778]	1527	0.0093515	0.426521	No
row_22	EMP3	epithelial membrane protein 3 [Source:HGNC Symbol;Acc:HGNC:3335]	2420	-0.475113	0.233065	No
row_23	PPIB	peptidylprolyl isomerase B [Source:HGNC Symbol;Acc:HGNC:9255]	2640	-0.584966	0.198833	No
row_24	IGFBP4	insulin like growth factor binding protein 4 [Source:HGNC Symbol;Acc:HGNC:5473]	3106	-0.849117	0.115019	No
row_25	PLOD3	procollagen-lysine,2-oxoglutarate 5-dioxygenase 3 [Source:HGNC Symbol;Acc:HGNC:9083]	3638	-1.17914	0.0252431	No
row_26	SERPINH1	serpin family H member 1 [Source:HGNC Symbol;Acc:HGNC:1546]	3825	-1.32918	0.0197445	No
row_27	MCM7	minichromosome maintenance complex component 7 [Source:HGNC Symbol;Acc:HGNC:6950]	3920	-1.42272	0.038236	No
row_28	TGM2	transglutaminase 2 [Source:HGNC Symbol;Acc:HGNC:11778]	4263	-2.07338	0.0176292	No

## Sheet: Apoptosis
NAME	SYMBOL	TITLE	RANK IN GENE LIST	RANK METRIC SCORE	RUNNING ES	CORE ENRICHMENT
row_0	TIMP1	TIMP metallopeptidase inhibitor 1 [Source:HGNC Symbol;Acc:HGNC:11820]	0	4.29447	0.0630529	Yes
row_1	KRT18	keratin 18 [Source:HGNC Symbol;Acc:HGNC:6430]	5	3.65048	0.115716	Yes
row_2	DDIT3	DNA damage inducible transcript 3 [Source:HGNC Symbol;Acc:HGNC:2726]	9	3.50915	0.166538	Yes
row_3	BNIP3L	BCL2 interacting protein 3 like [Source:HGNC Symbol;Acc:HGNC:1085]	12	3.41917	0.216272	Yes
row_4	SAT1	spermidine/spermine N1-acetyltransferase 1 [Source:HGNC Symbol;Acc:HGNC:10540]	40	2.496	0.246613	Yes
row_5	SLC20A1	solute carrier family 20 member 1 [Source:HGNC Symbol;Acc:HGNC:10946]	44	2.45544	0.281964	Yes
row_6	SQSTM1	sequestosome 1 [Source:HGNC Symbol;Acc:HGNC:11280]	53	2.3557	0.314682	Yes
row_7	SC5D	sterol-C5-desaturase [Source:HGNC Symbol;Acc:HGNC:10547]	85	1.96709	0.336322	Yes
row_8	CFLAR	CASP8 and FADD like apoptosis regulator [Source:HGNC Symbol;Acc:HGNC:1876]	95	1.86038	0.361535	Yes
row_9	TXNIP	thioredoxin interacting protein [Source:HGNC Symbol;Acc:HGNC:16952]	100	1.81182	0.387202	Yes
row_10	GSN	gelsolin [Source:HGNC Symbol;Acc:HGNC:4620]	110	1.74348	0.410698	Yes
row_11	GADD45A	growth arrest and DNA damage inducible alpha [Source:HGNC Symbol;Acc:HGNC:4095]	120	1.7057	0.43364	Yes
row_12	MCL1	MCL1 apoptosis regulator, BCL2 family member [Source:HGNC Symbol;Acc:HGNC:6943]	178	1.40775	0.440994	Yes
row_13	CD69	CD69 molecule [Source:HGNC Symbol;Acc:HGNC:1694]	187	1.36583	0.459179	Yes
row_14	PDCD4	programmed cell death 4 [Source:HGNC Symbol;Acc:HGNC:8763]	210	1.26255	0.472577	Yes
row_15	CTH	cystathionine gamma-lyase [Source:HGNC Symbol;Acc:HGNC:2501]	222	1.22812	0.48804	Yes
row_16	LMNA	lamin A/C [Source:HGNC Symbol;Acc:HGNC:6636]	240	1.18091	0.501407	Yes
row_17	PPP3R1	protein phosphatase 3 regulatory subunit B, alpha [Source:HGNC Symbol;Acc:HGNC:9317]	242	1.17547	0.518432	Yes
row_18	ADD1	adducin 1 [Source:HGNC Symbol;Acc:HGNC:243]	305	1.03523	0.519149	Yes
row_19	PMAIP1	phorbol-12-myristate-13-acetate-induced protein 1 [Source:HGNC Symbol;Acc:HGNC:9108]	309	1.02652	0.53352	Yes
row_20	IER3	immediate early response 3 [Source:HGNC Symbol;Acc:HGNC:5392]	338	0.973742	0.541277	Yes
row_21	CASP9	caspase 9 [Source:HGNC Symbol;Acc:HGNC:1511]	483	0.782459	0.519128	No
row_22	ANXA1	annexin A1 [Source:HGNC Symbol;Acc:HGNC:533]	645	0.609411	0.490467	No
row_23	PTK2	protein tyrosine kinase 2 [Source:HGNC Symbol;Acc:HGNC:9611]	745	0.521963	0.475006	No
row_24	CASP8	caspase 8 [Source:HGNC Symbol;Acc:HGNC:1509]	830	0.450419	0.461997	No
row_25	GSR	glutathione-disulfide reductase [Source:HGNC Symbol;Acc:HGNC:4623]	970	0.35698	0.43477	No
row_26	BCL10	BCL10 immune signaling adaptor [Source:HGNC Symbol;Acc:HGNC:989]	1186	0.22037	0.387783	No
row_27	MADD	MAP kinase activating death domain [Source:HGNC Symbol;Acc:HGNC:6766]	1287	0.166185	0.366864	No
row_28	CASP3	caspase 3 [Source:HGNC Symbol;Acc:HGNC:1504]	1630	-0.0514809	0.287732	No
row_29	EBP	EBP cholestenol delta-isomerase [Source:HGNC Symbol;Acc:HGNC:3133]	1648	-0.0590974	0.284629	No
row_30	DNAJC3	DnaJ heat shock protein family (Hsp40) member C3 [Source:HGNC Symbol;Acc:HGNC:9439]	1681	-0.0790953	0.278315	No
row_31	HMGB2	high mobility group box 2 [Source:HGNC Symbol;Acc:HGNC:5000]	1696	-0.0882449	0.276341	No
row_32	IFNGR1	interferon gamma receptor 1 [Source:HGNC Symbol;Acc:HGNC:5439]	1706	-0.0924686	0.275596	No
row_33	TOP2A	DNA topoisomerase II alpha [Source:HGNC Symbol;Acc:HGNC:11989]	1867	-0.18814	0.240984	No
row_34	CTNNB1	catenin beta 1 [Source:HGNC Symbol;Acc:HGNC:2514]	1893	-0.201454	0.238102	No
row_35	BRCA1	BRCA1 DNA repair associated [Source:HGNC Symbol;Acc:HGNC:1100]	2075	-0.296235	0.200171	No
row_36	BTG3	BTG anti-proliferation factor 3 [Source:HGNC Symbol;Acc:HGNC:1132]	2262	-0.402415	0.162632	No
row_37	RHOT2	ras homolog family member T2 [Source:HGNC Symbol;Acc:HGNC:21169]	2277	-0.407047	0.165338	No
row_38	DAP	death associated protein [Source:HGNC Symbol;Acc:HGNC:2672]	2344	-0.436325	0.156328	No
row_39	BCAP31	B cell receptor associated protein 31 [Source:HGNC Symbol;Acc:HGNC:16695]	2403	-0.464962	0.149606	No
row_40	F2R	coagulation factor II thrombin receptor [Source:HGNC Symbol;Acc:HGNC:3537]	2429	-0.480176	0.150816	No
row_41	BCL2L1	BCL2 like 1 [Source:HGNC Symbol;Acc:HGNC:992]	2697	-0.618386	0.0975272	No
row_42	HSPB1	heat shock protein family B (small) member 1 [Source:HGNC Symbol;Acc:HGNC:5246]	2703	-0.621296	0.105481	No
row_43	CASP2	caspase 2 [Source:HGNC Symbol;Acc:HGNC:1503]	2816	-0.682898	0.0893458	No
row_44	VDAC2	voltage dependent anion channel 2 [Source:HGNC Symbol;Acc:HGNC:12672]	2864	-0.706213	0.0887359	No
row_45	ETF1	eukaryotic translation termination factor 1 [Source:HGNC Symbol;Acc:HGNC:3477]	2891	-0.721169	0.0932511	No
row_46	DIABLO	diablo IAP-binding mitochondrial protein [Source:HGNC Symbol;Acc:HGNC:21528]	3002	-0.789542	0.0791485	No
row_47	DAP3	death associated protein 3 [Source:HGNC Symbol;Acc:HGNC:2673]	3097	-0.845006	0.0695977	No
row_48	GPX4	glutathione peroxidase 4 [Source:HGNC Symbol;Acc:HGNC:4556]	3216	-0.915993	0.055483	No
row_49	PPT1	palmitoyl-protein thioesterase 1 [Source:HGNC Symbol;Acc:HGNC:9325]	3252	-0.941884	0.0611364	No
row_50	DNM1L	dynamin 1 like [Source:HGNC Symbol;Acc:HGNC:2973]	3274	-0.951625	0.0702031	No
row_51	DFFA	DNA fragmentation factor subunit alpha [Source:HGNC Symbol;Acc:HGNC:2772]	3583	-1.14531	0.0150731	No
row_52	DNAJA1	DnaJ heat shock protein family (Hsp40) member A1 [Source:HGNC Symbol;Acc:HGNC:5229]	3626	-1.17453	0.0225072	No
row_53	BID	BH3 interacting domain death agonist [Source:HGNC Symbol;Acc:HGNC:1050]	3788	-1.2996	0.00398033	No
row_54	SOD1	superoxide dismutase 1 [Source:HGNC Symbol;Acc:HGNC:11179]	3848	-1.35212	0.0100508	No
row_55	TSPO	translocator protein [Source:HGNC Symbol;Acc:HGNC:1158]	3857	-1.36643	0.0282445	No
row_56	CCND2	cyclin D2 [Source:HGNC Symbol;Acc:HGNC:1583]	3900	-1.40384	0.0390455	No
row_57	IFITM3	interferon induced transmembrane protein 3 [Source:HGNC Symbol;Acc:HGNC:5414]	4218	-1.89334	-0.00720387	No
row_58	SOD2	superoxide dismutase 2 [Source:HGNC Symbol;Acc:HGNC:11180]	4311	-2.3998	0.00654059	No

## Sheet: KRAS
NAME	SYMBOL	TITLE	RANK IN GENE LIST	RANK METRIC SCORE	RUNNING ES	CORE ENRICHMENT
row_0	IL2RG	interleukin 2 receptor subunit gamma [Source:HGNC Symbol;Acc:HGNC:6010]	43	2.46141	0.101594	Yes
row_1	ADAM17	ADAM metallopeptidase domain 17 [Source:HGNC Symbol;Acc:HGNC:195]	70	2.12221	0.191755	Yes
row_2	TSPAN13	tetraspanin 13 [Source:HGNC Symbol;Acc:HGNC:21643]	83	1.98063	0.278745	Yes
row_3	PPP1R15A	protein phosphatase 1 regulatory subunit 15A [Source:HGNC Symbol;Acc:HGNC:14375]	87	1.94094	0.366021	Yes
row_4	TFPI	tissue factor pathway inhibitor [Source:HGNC Symbol;Acc:HGNC:11760]	145	1.5878	0.424774	Yes
row_5	PTPRR	protein tyrosine phosphatase receptor type R [Source:HGNC Symbol;Acc:HGNC:9680]	217	1.24166	0.464594	Yes
row_6	LAPTM5	lysosomal protein transmembrane 5 [Source:HGNC Symbol;Acc:HGNC:29612]	264	1.12924	0.505113	Yes
row_7	TOR1AIP2	torsin 1A interacting protein 2 [Source:HGNC Symbol;Acc:HGNC:24055]	566	0.687638	0.466507	No
row_8	SDCCAG8	SHH signaling and ciliogenesis regulator SDCCAG8 [Source:HGNC Symbol;Acc:HGNC:10671]	624	0.624023	0.481577	No
row_9	LCP1	lymphocyte cytosolic protein 1 [Source:HGNC Symbol;Acc:HGNC:6528]	868	0.424967	0.44451	No
row_10	FUCA1	alpha-L-fucosidase 1 [Source:HGNC Symbol;Acc:HGNC:4006]	924	0.385211	0.449221	No
row_11	AVL9	AVL9 cell migration associated [Source:HGNC Symbol;Acc:HGNC:28994]	1071	0.28956	0.428502	No
row_12	JUP	junction plakoglobin [Source:HGNC Symbol;Acc:HGNC:6207]	1076	0.283331	0.440416	No
row_13	ALDH1A2	aldehyde dehydrogenase 1 family member A2 [Source:HGNC Symbol;Acc:HGNC:15472]	1081	0.281493	0.452247	No
row_14	AMMECR1	AMMECR nuclear protein 1 [Source:HGNC Symbol;Acc:HGNC:467]	1082	0.281336	0.464999	No
row_15	PTCD2	pentatricopeptide repeat domain 2 [Source:HGNC Symbol;Acc:HGNC:25734]	1242	0.191947	0.436842	No
row_16	ZNF277	zinc finger protein 277 [Source:HGNC Symbol;Acc:HGNC:13070]	1501	0.0232511	0.37809	No
row_17	TRIB2	tribbles pseudokinase 2 [Source:HGNC Symbol;Acc:HGNC:30809]	1602	-0.0338184	0.356443	No
row_18	SCG3	secretogranin III [Source:HGNC Symbol;Acc:HGNC:13707]	1783	-0.141897	0.32115	No
row_19	PRELID3B	PRELI domain containing 3B [Source:HGNC Symbol;Acc:HGNC:15892]	2324	-0.431828	0.215548	No
row_20	RBM4	RNA binding motif protein 4 [Source:HGNC Symbol;Acc:HGNC:9901]	2421	-0.476289	0.214883	No
row_21	WDR33	WD repeat domain 33 [Source:HGNC Symbol;Acc:HGNC:25651]	2425	-0.477386	0.235824	No
row_22	ATG10	autophagy related 10 [Source:HGNC Symbol;Acc:HGNC:20315]	2721	-0.626743	0.195849	No
row_23	FBXO4	F-box protein 4 [Source:HGNC Symbol;Acc:HGNC:13583]	3197	-0.905016	0.126762	No
row_24	CCND2	cyclin D2 [Source:HGNC Symbol;Acc:HGNC:1583]	3900	-1.40384	0.0276638	No
row_25	GYPC	glycophorin C (Gerbich blood group) [Source:HGNC Symbol;Acc:HGNC:4704]	4069	-1.62972	0.0625869	No

## Sheet: MTORC1
NAME	SYMBOL	TITLE	RANK IN GENE LIST	RANK METRIC SCORE	RUNNING ES	CORE ENRICHMENT
row_0	P4HA1	prolyl 4-hydroxylase subunit alpha 1 [Source:HGNC Symbol;Acc:HGNC:8546]	4	3.80411	0.021892	Yes
row_1	DDIT3	DNA damage inducible transcript 3 [Source:HGNC Symbol;Acc:HGNC:2726]	9	3.50915	0.0420126	Yes
row_2	HMGCS1	3-hydroxy-3-methylglutaryl-CoA synthase 1 [Source:HGNC Symbol;Acc:HGNC:5007]	20	3.08851	0.0581746	Yes
row_3	DDIT4	DNA damage inducible transcript 4 [Source:HGNC Symbol;Acc:HGNC:24944]	23	3.04705	0.0759973	Yes
row_4	SLC2A3	solute carrier family 2 member 3 [Source:HGNC Symbol;Acc:HGNC:11007]	24	3.0206	0.0941385	Yes
row_5	STARD4	StAR related lipid transfer domain containing 4 [Source:HGNC Symbol;Acc:HGNC:18058]	26	2.9244	0.111463	Yes
row_6	GBE1	1,4-alpha-glucan branching enzyme 1 [Source:HGNC Symbol;Acc:HGNC:4180]	39	2.54331	0.123873	Yes
row_7	SQSTM1	sequestosome 1 [Source:HGNC Symbol;Acc:HGNC:11280]	53	2.3557	0.134918	Yes
row_8	PGK1	phosphoglycerate kinase 1 [Source:HGNC Symbol;Acc:HGNC:8896]	56	2.31358	0.148336	Yes
row_9	ALDOA	aldolase, fructose-bisphosphate A [Source:HGNC Symbol;Acc:HGNC:414]	58	2.28279	0.161807	Yes
row_10	AK4	adenylate kinase 4 [Source:HGNC Symbol;Acc:HGNC:363]	61	2.26313	0.174922	Yes
row_11	SQLE	squalene epoxidase [Source:HGNC Symbol;Acc:HGNC:11279]	75	2.06508	0.184221	Yes
row_12	RIT1	Ras like without CAAX 1 [Source:HGNC Symbol;Acc:HGNC:10023]	77	2.03479	0.196203	Yes
row_13	SC5D	sterol-C5-desaturase [Source:HGNC Symbol;Acc:HGNC:10547]	85	1.96709	0.206346	Yes
row_14	LDHA	lactate dehydrogenase A [Source:HGNC Symbol;Acc:HGNC:6535]	86	1.96448	0.218144	Yes
row_15	PPP1R15A	protein phosphatase 1 regulatory subunit 15A [Source:HGNC Symbol;Acc:HGNC:14375]	87	1.94094	0.229801	Yes
row_16	HSPA5	heat shock protein family A (Hsp70) member 5 [Source:HGNC Symbol;Acc:HGNC:5238]	88	1.93944	0.241449	Yes
row_17	IDI1	isopentenyl-diphosphate delta isomerase 1 [Source:HGNC Symbol;Acc:HGNC:5387]	98	1.83954	0.250349	Yes
row_18	INSIG1	insulin induced gene 1 [Source:HGNC Symbol;Acc:HGNC:6083]	104	1.77436	0.259812	Yes
row_19	SLC2A1	solute carrier family 2 member 1 [Source:HGNC Symbol;Acc:HGNC:11005]	105	1.77126	0.27045	Yes
row_20	SKAP2	src kinase associated phosphoprotein 2 [Source:HGNC Symbol;Acc:HGNC:15687]	112	1.73461	0.279435	Yes
row_21	MLLT11	MLLT11 transcription factor 7 cofactor [Source:HGNC Symbol;Acc:HGNC:16997]	135	1.61263	0.283868	Yes
row_22	SCD	stearoyl-CoA desaturase [Source:HGNC Symbol;Acc:HGNC:10571]	150	1.55729	0.289879	Yes
row_23	GPI	glucose-6-phosphate isomerase [Source:HGNC Symbol;Acc:HGNC:4458]	160	1.4625	0.296514	Yes
row_24	HMGCR	3-hydroxy-3-methylglutaryl-CoA reductase [Source:HGNC Symbol;Acc:HGNC:5006]	172	1.43301	0.302495	Yes
row_25	TM7SF2	transmembrane 7 superfamily member 2 [Source:HGNC Symbol;Acc:HGNC:11863]	177	1.41053	0.310011	Yes
row_26	GAPDH	glyceraldehyde-3-phosphate dehydrogenase [Source:HGNC Symbol;Acc:HGNC:4141]	198	1.29072	0.312989	Yes
row_27	TES	testin LIM domain protein [Source:HGNC Symbol;Acc:HGNC:14620]	220	1.23433	0.315389	Yes
row_28	TFRC	transferrin receptor [Source:HGNC Symbol;Acc:HGNC:11763]	221	1.23148	0.322785	Yes
row_29	CTH	cystathionine gamma-lyase [Source:HGNC Symbol;Acc:HGNC:2501]	222	1.22812	0.330161	Yes
row_30	LDLR	low density lipoprotein receptor [Source:HGNC Symbol;Acc:HGNC:6547]	223	1.22369	0.33751	Yes
row_31	TRIB3	tribbles pseudokinase 3 [Source:HGNC Symbol;Acc:HGNC:16228]	224	1.22185	0.344849	Yes
row_32	ME1	malic enzyme 1 [Source:HGNC Symbol;Acc:HGNC:6983]	229	1.20114	0.351108	Yes
row_33	UFM1	ubiquitin fold modifier 1 [Source:HGNC Symbol;Acc:HGNC:20597]	234	1.18891	0.357293	Yes
row_34	CYP51A1	cytochrome P450 family 51 subfamily A member 1 [Source:HGNC Symbol;Acc:HGNC:2649]	345	0.9628	0.336816	Yes
row_35	ATP6V1D	ATPase H+ transporting V1 subunit D [Source:HGNC Symbol;Acc:HGNC:13527]	346	0.962447	0.342597	Yes
row_36	HSP90B1	heat shock protein 90 beta family member 1 [Source:HGNC Symbol;Acc:HGNC:12028]	347	0.960763	0.348367	Yes
row_37	ACSL3	acyl-CoA synthetase long chain family member 3 [Source:HGNC Symbol;Acc:HGNC:3570]	359	0.938632	0.351378	Yes
row_38	NAMPT	nicotinamide phosphoribosyltransferase [Source:HGNC Symbol;Acc:HGNC:30092]	364	0.928232	0.355998	Yes
row_39	BUB1	BUB1 mitotic checkpoint serine/threonine kinase [Source:HGNC Symbol;Acc:HGNC:1148]	374	0.91059	0.359318	Yes
row_40	HK2	hexokinase 2 [Source:HGNC Symbol;Acc:HGNC:4923]	393	0.882768	0.360323	Yes
row_41	DHCR7	7-dehydrocholesterol reductase [Source:HGNC Symbol;Acc:HGNC:2860]	461	0.799929	0.349133	No
row_42	NIBAN1	niban apoptosis regulator 1 [Source:HGNC Symbol;Acc:HGNC:16784]	525	0.733143	0.338497	No
row_43	TXNRD1	thioredoxin reductase 1 [Source:HGNC Symbol;Acc:HGNC:12437]	573	0.681561	0.331371	No
row_44	TMEM97	transmembrane protein 97 [Source:HGNC Symbol;Acc:HGNC:28106]	642	0.611645	0.318811	No
row_45	TPI1	triosephosphate isomerase 1 [Source:HGNC Symbol;Acc:HGNC:12009]	703	0.563681	0.307873	No
row_46	G6PD	glucose-6-phosphate dehydrogenase [Source:HGNC Symbol;Acc:HGNC:4057]	731	0.532651	0.304627	No
row_47	FADS1	fatty acid desaturase 1 [Source:HGNC Symbol;Acc:HGNC:3574]	759	0.514105	0.301269	No
row_48	ARPC5L	actin related protein 2/3 complex subunit 5 like [Source:HGNC Symbol;Acc:HGNC:23366]	861	0.432734	0.279757	No
row_49	RRM2	ribonucleotide reductase regulatory subunit M2 [Source:HGNC Symbol;Acc:HGNC:10452]	873	0.423109	0.279672	No
row_50	DHCR24	24-dehydrocholesterol reductase [Source:HGNC Symbol;Acc:HGNC:2859]	881	0.419362	0.28052	No
row_51	RAB1A	RAB1A, member RAS oncogene family [Source:HGNC Symbol;Acc:HGNC:9758]	900	0.40488	0.278655	No
row_52	RDH11	retinol dehydrogenase 11 [Source:HGNC Symbol;Acc:HGNC:17964]	914	0.396526	0.277933	No
row_53	PFKL	phosphofructokinase, liver type [Source:HGNC Symbol;Acc:HGNC:8876]	946	0.371951	0.272766	No
row_54	GSR	glutathione-disulfide reductase [Source:HGNC Symbol;Acc:HGNC:4623]	970	0.35698	0.26942	No
row_55	BCAT1	branched chain amino acid transaminase 1 [Source:HGNC Symbol;Acc:HGNC:976]	983	0.350849	0.268662	No
row_56	ENO1	enolase 1 [Source:HGNC Symbol;Acc:HGNC:3350]	1015	0.334855	0.263273	No
row_57	ADD3	adducin 3 [Source:HGNC Symbol;Acc:HGNC:245]	1026	0.321788	0.262818	No
row_58	USO1	USO1 vesicle transport factor [Source:HGNC Symbol;Acc:HGNC:30904]	1055	0.299176	0.257931	No
row_59	SLC6A6	solute carrier family 6 member 6 [Source:HGNC Symbol;Acc:HGNC:11052]	1062	0.294411	0.258267	No
row_60	PITPNB	phosphatidylinositol transfer protein beta [Source:HGNC Symbol;Acc:HGNC:9002]	1158	0.236668	0.23701	No
row_61	ACLY	ATP citrate lyase [Source:HGNC Symbol;Acc:HGNC:115]	1198	0.216341	0.228999	No
row_62	SSR1	signal sequence receptor subunit 1 [Source:HGNC Symbol;Acc:HGNC:11323]	1268	0.176238	0.213586	No
row_63	TCEA1	transcription elongation factor A1 [Source:HGNC Symbol;Acc:HGNC:11612]	1336	0.138108	0.198421	No
row_64	GOT1	glutamic-oxaloacetic transaminase 1 [Source:HGNC Symbol;Acc:HGNC:4432]	1364	0.119481	0.192693	No
row_65	TUBG1	tubulin gamma 1 [Source:HGNC Symbol;Acc:HGNC:12417]	1446	0.0558734	0.173692	No
row_66	CYB5B	cytochrome b5 type B [Source:HGNC Symbol;Acc:HGNC:24374]	1550	-0.00305023	0.149122	No
row_67	GLA	galactosidase alpha [Source:HGNC Symbol;Acc:HGNC:4296]	1580	-0.0212282	0.142327	No
row_68	FKBP2	FKBP prolyl isomerase 2 [Source:HGNC Symbol;Acc:HGNC:3718]	1642	-0.0566782	0.128105	No
row_69	EBP	EBP cholestenol delta-isomerase [Source:HGNC Symbol;Acc:HGNC:3133]	1648	-0.0590974	0.127267	No
row_70	UBE2D3	ubiquitin conjugating enzyme E2 D3 [Source:HGNC Symbol;Acc:HGNC:12476]	1712	-0.0989095	0.112821	No
row_71	ACTR3	actin related protein 3 [Source:HGNC Symbol;Acc:HGNC:170]	1717	-0.105039	0.112497	No
row_72	CANX	calnexin [Source:HGNC Symbol;Acc:HGNC:1473]	1727	-0.110821	0.111014	No
row_73	SLC9A3R1	SLC9A3 regulator 1 [Source:HGNC Symbol;Acc:HGNC:11075]	1738	-0.118874	0.109341	No
row_74	CCNG1	cyclin G1 [Source:HGNC Symbol;Acc:HGNC:1592]	1780	-0.137093	0.100377	No
row_75	AURKA	aurora kinase A [Source:HGNC Symbol;Acc:HGNC:11393]	1788	-0.144748	0.0995753	No
row_76	SERP1	stress associated endoplasmic reticulum protein 1 [Source:HGNC Symbol;Acc:HGNC:10759]	1845	-0.177071	0.0872704	No
row_77	DHFR	dihydrofolate reductase [Source:HGNC Symbol;Acc:HGNC:2861]	1892	-0.201097	0.077497	No
row_78	CTSC	cathepsin C [Source:HGNC Symbol;Acc:HGNC:2528]	1926	-0.228012	0.0709887	No
row_79	ACTR2	actin related protein 2 [Source:HGNC Symbol;Acc:HGNC:169]	1963	-0.245167	0.0638672	No
row_80	MTHFD2	methylenetetrahydrofolate dehydrogenase (NADP+ dependent) 2, methenyltetrahydrofolate cyclohydrolase [Source:HGNC Symbol;Acc:HGNC:7434]	2080	-0.299299	0.0379731	No
row_81	CCNF	cyclin F [Source:HGNC Symbol;Acc:HGNC:1591]	2109	-0.310883	0.0331561	No
row_82	IMMT	inner membrane mitochondrial protein [Source:HGNC Symbol;Acc:HGNC:6047]	2206	-0.375047	0.0124914	No
row_83	RPN1	ribophorin I [Source:HGNC Symbol;Acc:HGNC:10381]	2225	-0.381641	0.0104865	No
row_84	EIF2S2	eukaryotic translation initiation factor 2 subunit beta [Source:HGNC Symbol;Acc:HGNC:3266]	2281	-0.409769	-0.000182106	No
row_85	WARS1	tryptophanyl-tRNA synthetase 1 [Source:HGNC Symbol;Acc:HGNC:12729]	2298	-0.421193	-0.00147201	No
row_86	ELOVL5	ELOVL fatty acid elongase 5 [Source:HGNC Symbol;Acc:HGNC:21308]	2347	-0.437524	-0.0103029	No
row_87	SHMT2	serine hydroxymethyltransferase 2 [Source:HGNC Symbol;Acc:HGNC:10852]	2368	-0.447255	-0.0123911	No
row_88	NUP205	nucleoporin 205 [Source:HGNC Symbol;Acc:HGNC:18658]	2416	-0.473061	-0.0207699	No
row_89	TUBA4A	tubulin alpha 4a [Source:HGNC Symbol;Acc:HGNC:12407]	2444	-0.489712	-0.0242742	No
row_90	HSPA4	heat shock protein family A (Hsp70) member 4 [Source:HGNC Symbol;Acc:HGNC:5237]	2560	-0.550268	-0.0484222	No
row_91	PSMC2	proteasome 26S subunit, ATPase 2 [Source:HGNC Symbol;Acc:HGNC:9548]	2562	-0.551208	-0.0453505	No
row_92	NFYC	nuclear transcription factor Y subunit gamma [Source:HGNC Symbol;Acc:HGNC:7806]	2576	-0.555809	-0.0451157	No
row_93	PSMD14	proteasome 26S subunit, non-ATPase 14 [Source:HGNC Symbol;Acc:HGNC:16889]	2683	-0.607717	-0.0667702	No
row_94	PSMD12	proteasome 26S subunit, non-ATPase 12 [Source:HGNC Symbol;Acc:HGNC:9557]	2706	-0.622096	-0.0682858	No
row_95	SEC11A	SEC11 homolog A, signal peptidase complex subunit [Source:HGNC Symbol;Acc:HGNC:17718]	2712	-0.624343	-0.0657297	No
row_96	PSMD13	proteasome 26S subunit, non-ATPase 13 [Source:HGNC Symbol;Acc:HGNC:9558]	2749	-0.640135	-0.0704791	No
row_97	ETF1	eukaryotic translation termination factor 1 [Source:HGNC Symbol;Acc:HGNC:3477]	2891	-0.721169	-0.0998075	No
row_98	IFRD1	interferon related developmental regulator 1 [Source:HGNC Symbol;Acc:HGNC:5456]	2896	-0.723097	-0.0964195	No
row_99	EPRS1	glutamyl-prolyl-tRNA synthetase 1 [Source:HGNC Symbol;Acc:HGNC:3418]	2921	-0.737389	-0.0977202	No
row_100	ELOVL6	ELOVL fatty acid elongase 6 [Source:HGNC Symbol;Acc:HGNC:15829]	2923	-0.737895	-0.0935272	No
row_101	PPIA	peptidylprolyl isomerase A [Source:HGNC Symbol;Acc:HGNC:9253]	2927	-0.740361	-0.0897969	No
row_102	CALR	calreticulin [Source:HGNC Symbol;Acc:HGNC:1455]	2977	-0.767603	-0.0968841	No
row_103	PSMC6	proteasome 26S subunit, ATPase 6 [Source:HGNC Symbol;Acc:HGNC:9553]	3007	-0.793183	-0.0990432	No
row_104	QDPR	quinoid dihydropteridine reductase [Source:HGNC Symbol;Acc:HGNC:9752]	3080	-0.832826	-0.111229	No
row_105	PSMA3	proteasome 20S subunit alpha 3 [Source:HGNC Symbol;Acc:HGNC:9532]	3127	-0.857813	-0.117058	No
row_106	HPRT1	hypoxanthine phosphoribosyltransferase 1 [Source:HGNC Symbol;Acc:HGNC:5157]	3138	-0.867736	-0.114234	No
row_107	SLC1A5	solute carrier family 1 member 5 [Source:HGNC Symbol;Acc:HGNC:10943]	3187	-0.899465	-0.120291	No
row_108	SDF2L1	stromal cell derived factor 2 like 1 [Source:HGNC Symbol;Acc:HGNC:10676]	3289	-0.965425	-0.138603	No
row_109	SLC7A5	solute carrier family 7 member 5 [Source:HGNC Symbol;Acc:HGNC:11063]	3298	-0.967918	-0.1347	No
row_110	COPS5	COP9 signalosome subunit 5 [Source:HGNC Symbol;Acc:HGNC:2240]	3315	-0.97713	-0.132651	No
row_111	GMPS	guanine monophosphate synthase [Source:HGNC Symbol;Acc:HGNC:4378]	3328	-0.984397	-0.129603	No
row_112	ASNS	asparagine synthetase (glutamine-hydrolyzing) [Source:HGNC Symbol;Acc:HGNC:753]	3380	-1.01654	-0.135673	No
row_113	SORD	sorbitol dehydrogenase [Source:HGNC Symbol;Acc:HGNC:11184]	3442	-1.05366	-0.143907	No
row_114	PSMA4	proteasome 20S subunit alpha 4 [Source:HGNC Symbol;Acc:HGNC:9533]	3451	-1.05941	-0.139454	No
row_115	PLK1	polo like kinase 1 [Source:HGNC Symbol;Acc:HGNC:9077]	3459	-1.06312	-0.13474	No
row_116	PDAP1	PDGFA associated protein 1 [Source:HGNC Symbol;Acc:HGNC:14634]	3464	-1.0649	-0.129299	No
row_117	HMBS	hydroxymethylbilane synthase [Source:HGNC Symbol;Acc:HGNC:4982]	3483	-1.07509	-0.127139	No
row_118	PSMC4	proteasome 26S subunit, ATPase 4 [Source:HGNC Symbol;Acc:HGNC:9551]	3488	-1.076	-0.121632	No
row_119	PRDX1	peroxiredoxin 1 [Source:HGNC Symbol;Acc:HGNC:9352]	3565	-1.13293	-0.13297	No
row_120	HSPA9	heat shock protein family A (Hsp70) member 9 [Source:HGNC Symbol;Acc:HGNC:5244]	3628	-1.17476	-0.140716	No
row_121	NMT1	N-myristoyltransferase 1 [Source:HGNC Symbol;Acc:HGNC:7857]	3681	-1.21347	-0.145841	No
row_122	EEF1E1	eukaryotic translation elongation factor 1 epsilon 1 [Source:HGNC Symbol;Acc:HGNC:3212]	3729	-1.25334	-0.149534	No
row_123	MCM4	minichromosome maintenance complex component 4 [Source:HGNC Symbol;Acc:HGNC:6947]	3742	-1.26051	-0.144828	No
row_124	DDX39A	DExD-box helicase 39A [Source:HGNC Symbol;Acc:HGNC:17821]	3762	-1.27386	-0.141713	No
row_125	PSMB5	proteasome 20S subunit beta 5 [Source:HGNC Symbol;Acc:HGNC:9542]	3771	-1.2824	-0.135921	No
row_126	GTF2H1	general transcription factor IIH subunit 1 [Source:HGNC Symbol;Acc:HGNC:4655]	3823	-1.32834	-0.140118	No
row_127	SERPINH1	serpin family H member 1 [Source:HGNC Symbol;Acc:HGNC:1546]	3825	-1.32918	-0.132374	No
row_128	RPA1	replication protein A1 [Source:HGNC Symbol;Acc:HGNC:10289]	3837	-1.33915	-0.126957	No
row_129	UCHL5	ubiquitin C-terminal hydrolase L5 [Source:HGNC Symbol;Acc:HGNC:19678]	3840	-1.34252	-0.119371	No
row_130	PHGDH	phosphoglycerate dehydrogenase [Source:HGNC Symbol;Acc:HGNC:8923]	3851	-1.35699	-0.113609	No
row_131	M6PR	mannose-6-phosphate receptor, cation dependent [Source:HGNC Symbol;Acc:HGNC:6752]	3899	-1.40294	-0.116403	No
row_132	PNP	purine nucleoside phosphorylase [Source:HGNC Symbol;Acc:HGNC:7892]	3924	-1.42486	-0.113574	No
row_133	LTA4H	leukotriene A4 hydrolase [Source:HGNC Symbol;Acc:HGNC:6710]	3942	-1.4478	-0.108937	No
row_134	CCT6A	chaperonin containing TCP1 subunit 6A [Source:HGNC Symbol;Acc:HGNC:1620]	3947	-1.45252	-0.101169	No
row_135	MCM2	minichromosome maintenance complex component 2 [Source:HGNC Symbol;Acc:HGNC:6944]	3963	-1.46659	-0.0959412	No
row_136	POLR3G	RNA polymerase III subunit G [Source:HGNC Symbol;Acc:HGNC:30075]	4017	-1.5428	-0.0993276	No
row_137	BHLHE40	basic helix-loop-helix family member e40 [Source:HGNC Symbol;Acc:HGNC:1046]	4040	-1.58226	-0.0950766	No
row_138	TBK1	TANK binding kinase 1 [Source:HGNC Symbol;Acc:HGNC:11584]	4041	-1.58288	-0.08557	No
row_139	PSAT1	phosphoserine aminotransferase 1 [Source:HGNC Symbol;Acc:HGNC:19129]	4073	-1.63493	-0.0831512	No
row_140	SLC37A4	solute carrier family 37 member 4 [Source:HGNC Symbol;Acc:HGNC:4061]	4163	-1.7794	-0.0937105	No
row_141	ATP5MC1	ATP synthase membrane subunit c locus 1 [Source:HGNC Symbol;Acc:HGNC:841]	4208	-1.87846	-0.0929324	No
row_142	PNO1	partner of NOB1 homolog [Source:HGNC Symbol;Acc:HGNC:32790]	4231	-1.95165	-0.0864629	No
row_143	STIP1	stress induced phosphoprotein 1 [Source:HGNC Symbol;Acc:HGNC:11387]	4252	-2.03397	-0.0790216	No
row_144	PPA1	inorganic pyrophosphatase 1 [Source:HGNC Symbol;Acc:HGNC:9226]	4275	-2.11543	-0.0715685	No
row_145	ABCF2	ATP binding cassette subfamily F member 2 [Source:HGNC Symbol;Acc:HGNC:71]	4280	-2.15242	-0.0595963	No
row_146	HSPD1	heat shock protein family D (Hsp60) member 1 [Source:HGNC Symbol;Acc:HGNC:5261]	4290	-2.18246	-0.0486372	No
row_147	PSMG1	proteasome assembly chaperone 1 [Source:HGNC Symbol;Acc:HGNC:3043]	4300	-2.27419	-0.0371273	No
row_148	CACYBP	calcyclin binding protein [Source:HGNC Symbol;Acc:HGNC:30423]	4302	-2.29541	-0.0235801	No
row_149	HSPE1	heat shock protein family E (Hsp10) member 1 [Source:HGNC Symbol;Acc:HGNC:5269]	4328	-2.57345	-0.0140923	No
row_150	PSME3	proteasome activator subunit 3 [Source:HGNC Symbol;Acc:HGNC:9570]	4333	-2.74396	0.00143264	No
