# Supplementary material for: Metabolic plasticity in blast crisis-chronic myeloid leukaemia cells under hypoxia reduces the cytotoxic potency of drugs targeting mitochondria
Source: Discov Oncol. 2022 Jul 8;13:60. doi: 10.1007/s12672-022-00524-y (PMC9270554; doi:10.1007/s12672-022-00524-y)
Supplement: Supplementary file 11 — Additional file11 (XLSX 198 KB) [file 12672_2022_524_MOESM11_ESM.xlsx]

## Sheet: Sets Enriched Under Normoxia
Supplemental Table 5 -Hallmark Gene Sets significantly Enriched in BC-K562 cells under normoxia
Hallmark Gene Set	SIZE	ES	NES	NOM p-val	FDR q-val	RANK AT MAX	LEADING EDGE
HALLMARK_MYC_TARGETS_V2	42	-0.734923	-2.56297	0	0	899	tags=79%, list=21%, signal=98%
HALLMARK_MYC_TARGETS_V1	185	-0.542361	-2.31371	0	0	1450	tags=70%, list=33%, signal=101%
HALLMARK_OXIDATIVE_PHOSPHORYLATION	164	-0.496442	-2.08694	0	0	1451	tags=62%, list=33%, signal=90%
HALLMARK_E2F_TARGETS	147	-0.487633	-2.02054	0	0.000136364	1544	tags=58%, list=36%, signal=87%
HALLMARK_DNA_REPAIR	93	-0.461638	-1.84226	0	0.00117269	1403	tags=53%, list=32%, signal=76%
HALLMARK_G2M_CHECKPOINT	138	-0.355923	-1.49523	0.00440044	0.0634124	1346	tags=41%, list=31%, signal=57%
HALLMARK_UV_RESPONSE_UP	64	-0.341787	-1.30196	0.10095	0.261422	1010	tags=38%, list=23%, signal=48%
HALLMARK_REACTIVE_OXYGEN_SPECIES_PATHWAY	32	-0.387483	-1.25928	0.145578	0.298049	933	tags=38%, list=21%, signal=47%
HALLMARK_ADIPOGENESIS	102	-0.305506	-1.23151	0.140571	0.315191	1429	tags=43%, list=33%, signal=63%
HALLMARK_PEROXISOME	48	-0.341719	-1.22906	0.173149	0.287563	1357	tags=40%, list=31%, signal=57%
HALLMARK_INTERFERON_ALPHA_RESPONSE	24	-0.40223	-1.20904	0.211749	0.293465	879	tags=38%, list=20%, signal=47%
HALLMARK_XENOBIOTIC_METABOLISM	59	-0.303474	-1.11465	0.282367	0.446891	1264	tags=44%, list=29%, signal=61%
HALLMARK_ESTROGEN_RESPONSE_LATE	57	-0.289903	-1.05928	0.372327	0.522633	1297	tags=42%, list=30%, signal=59%
HALLMARK_INTERFERON_GAMMA_RESPONSE	46	-0.301359	-1.05171	0.389724	0.500511	419	tags=22%, list=10%, signal=24%
HALLMARK_BILE_ACID_METABOLISM	23	-0.334138	-1.03826	0.423752	0.491798	493	tags=26%, list=11%, signal=29%
HALLMARK_SPERMATOGENESIS	29	-0.316146	-1.01274	0.463415	0.506555	318	tags=17%, list=7%, signal=18%
HALLMARK_FATTY_ACID_METABOLISM	71	-0.255529	-0.971293	0.537725	0.55141	1293	tags=42%, list=30%, signal=59%
HALLMARK_UNFOLDED_PROTEIN_RESPONSE	73	-0.243982	-0.92889	0.601183	0.594171	1631	tags=47%, list=38%, signal=73%
ES: enrichment score
NES: Normlized enrichment score
NOM pval: nominal p-value
FDR pval: flase discovery rate p-value
RANK at MAX: rank of the gene at the peak of ES
LEADING EDGE: 3 parameters of leading edge analysis
Leading edge tags: the % of genes from the Hallmark set that was found within the leading edge before the peak
Leading edge list: the % of genes from the BC-K562 gene list that matched the Hallmark gene set
Leading edge signal: a combined index made from tags and list
Detailed analysis of highlighted Hallmark sets in the next sheets of this exel file

## Sheet: OXPHOS
NAME	SYMBOL	TITLE	RANK IN GENE LIST	RANK METRIC SCORE	RUNNING ES	CORE ENRICHMENT
row_0	LDHA	lactate dehydrogenase A [Source:HGNC Symbol;Acc:HGNC:6535]	86	1.96448	-0.00803755	No
row_1	GPI	glucose-6-phosphate isomerase [Source:HGNC Symbol;Acc:HGNC:4458]	160	1.4625	-0.0161706	No
row_2	ACADVL	acyl-CoA dehydrogenase very long chain [Source:HGNC Symbol;Acc:HGNC:92]	314	1.01468	-0.046323	No
row_3	ATP6V1D	ATPase H+ transporting V1 subunit D [Source:HGNC Symbol;Acc:HGNC:13527]	346	0.962447	-0.0475947	No
row_4	ABCB7	ATP binding cassette subfamily B member 7 [Source:HGNC Symbol;Acc:HGNC:48]	379	0.902327	-0.0494901	No
row_5	ATP6V1G1	ATPase H+ transporting V1 subunit G1 [Source:HGNC Symbol;Acc:HGNC:864]	579	0.678151	-0.0928089	No
row_6	AFG3L2	AFG3 like matrix AAA peptidase subunit 2 [Source:HGNC Symbol;Acc:HGNC:315]	650	0.605368	-0.105702	No
row_7	UQCRB	ubiquinol-cytochrome c reductase binding protein [Source:HGNC Symbol;Acc:HGNC:12582]	660	0.595229	-0.104053	No
row_8	COX6C	cytochrome c oxidase subunit 6C [Source:HGNC Symbol;Acc:HGNC:2285]	816	0.465019	-0.138197	No
row_9	ATP6V1C1	ATPase H+ transporting V1 subunit C1 [Source:HGNC Symbol;Acc:HGNC:856]	833	0.449098	-0.139158	No
row_10	BCKDHA	branched chain keto acid dehydrogenase E1 subunit alpha [Source:HGNC Symbol;Acc:HGNC:986]	947	0.371922	-0.16384	No
row_11	ATP5F1E	ATP synthase F1 subunit epsilon [Source:HGNC Symbol;Acc:HGNC:838]	964	0.359722	-0.165373	No
row_12	ISCA1	iron-sulfur cluster assembly 1 [Source:HGNC Symbol;Acc:HGNC:28660]	1092	0.274224	-0.194032	No
row_13	ALAS1	5'-aminolevulinate synthase 1 [Source:HGNC Symbol;Acc:HGNC:396]	1370	0.115635	-0.259624	No
row_14	SDHA	succinate dehydrogenase complex flavoprotein subunit A [Source:HGNC Symbol;Acc:HGNC:10680]	1390	0.0994515	-0.263538	No
row_15	MGST3	microsomal glutathione S-transferase 3 [Source:HGNC Symbol;Acc:HGNC:7064]	1449	0.0547057	-0.277077	No
row_16	NDUFA6	NADH:ubiquinone oxidoreductase subunit A6 [Source:HGNC Symbol;Acc:HGNC:7690]	1504	0.0218895	-0.289868	No
row_17	IDH2	isocitrate dehydrogenase (NADP(+)) 2 [Source:HGNC Symbol;Acc:HGNC:5383]	1530	0.00659308	-0.295813	No
row_18	NDUFA4	NDUFA4 mitochondrial complex associated [Source:HGNC Symbol;Acc:HGNC:7687]	1590	-0.0270475	-0.309768	No
row_19	NDUFV2	NADH:ubiquinone oxidoreductase core subunit V2 [Source:HGNC Symbol;Acc:HGNC:7717]	1598	-0.0324082	-0.311238	No
row_20	PDHX	pyruvate dehydrogenase complex component X [Source:HGNC Symbol;Acc:HGNC:21350]	1693	-0.0853258	-0.333202	No
row_21	PMPCA	peptidase, mitochondrial processing subunit alpha [Source:HGNC Symbol;Acc:HGNC:18667]	1746	-0.121635	-0.344876	No
row_22	HADHB	hydroxyacyl-CoA dehydrogenase trifunctional multienzyme complex subunit beta [Source:HGNC Symbol;Acc:HGNC:4803]	1749	-0.123822	-0.344564	No
row_23	COX15	cytochrome c oxidase assembly homolog COX15 [Source:HGNC Symbol;Acc:HGNC:2263]	1822	-0.164727	-0.360752	No
row_24	ETFB	electron transfer flavoprotein subunit beta [Source:HGNC Symbol;Acc:HGNC:3482]	1905	-0.210914	-0.37904	No
row_25	NDUFS4	NADH:ubiquinone oxidoreductase subunit S4 [Source:HGNC Symbol;Acc:HGNC:7711]	1920	-0.218032	-0.380999	No
row_26	CYB5R3	cytochrome b5 reductase 3 [Source:HGNC Symbol;Acc:HGNC:2873]	1935	-0.231199	-0.382874	No
row_27	DECR1	2,4-dienoyl-CoA reductase 1 [Source:HGNC Symbol;Acc:HGNC:2753]	1939	-0.233906	-0.382097	No
row_28	ATP6AP1	ATPase H+ transporting accessory protein 1 [Source:HGNC Symbol;Acc:HGNC:868]	2049	-0.283218	-0.406389	No
row_29	POR	cytochrome p450 oxidoreductase [Source:HGNC Symbol;Acc:HGNC:9208]	2056	-0.287915	-0.405985	No
row_30	ATP6V0C	ATPase H+ transporting V0 subunit c [Source:HGNC Symbol;Acc:HGNC:855]	2110	-0.31113	-0.416688	No
row_31	ACAA1	acetyl-CoA acyltransferase 1 [Source:HGNC Symbol;Acc:HGNC:82]	2157	-0.348255	-0.425477	No
row_32	HADHA	hydroxyacyl-CoA dehydrogenase trifunctional multienzyme complex subunit alpha [Source:HGNC Symbol;Acc:HGNC:4801]	2169	-0.355574	-0.425839	No
row_33	UQCRC2	ubiquinol-cytochrome c reductase core protein 2 [Source:HGNC Symbol;Acc:HGNC:12586]	2180	-0.361099	-0.425925	No
row_34	UQCR10	ubiquinol-cytochrome c reductase, complex III subunit X [Source:HGNC Symbol;Acc:HGNC:30863]	2195	-0.368454	-0.426923	No
row_35	IMMT	inner membrane mitochondrial protein [Source:HGNC Symbol;Acc:HGNC:6047]	2206	-0.375047	-0.42692	No
row_36	PDHB	pyruvate dehydrogenase E1 subunit beta [Source:HGNC Symbol;Acc:HGNC:8808]	2250	-0.396693	-0.434682	No
row_37	NDUFA5	NADH:ubiquinone oxidoreductase subunit A5 [Source:HGNC Symbol;Acc:HGNC:7688]	2258	-0.401174	-0.433794	No
row_38	RHOT2	ras homolog family member T2 [Source:HGNC Symbol;Acc:HGNC:21169]	2277	-0.407047	-0.435502	No
row_39	ACO2	aconitase 2 [Source:HGNC Symbol;Acc:HGNC:118]	2288	-0.416036	-0.435238	No
row_40	NDUFB8	NADH:ubiquinone oxidoreductase subunit B8 [Source:HGNC Symbol;Acc:HGNC:7703]	2309	-0.42563	-0.437307	No
row_41	NDUFB1	NADH:ubiquinone oxidoreductase subunit B1 [Source:HGNC Symbol;Acc:HGNC:7695]	2311	-0.427089	-0.434816	No
row_42	NDUFA1	NADH:ubiquinone oxidoreductase subunit A1 [Source:HGNC Symbol;Acc:HGNC:7683]	2353	-0.439766	-0.441823	No
row_43	SUPV3L1	Suv3 like RNA helicase [Source:HGNC Symbol;Acc:HGNC:11471]	2395	-0.461122	-0.448694	No
row_44	ISCU	iron-sulfur cluster assembly enzyme [Source:HGNC Symbol;Acc:HGNC:29882]	2422	-0.476429	-0.451875	No
row_45	COX7A2L	cytochrome c oxidase subunit 7A2 like [Source:HGNC Symbol;Acc:HGNC:2289]	2424	-0.477316	-0.449064	No
row_46	NDUFA2	NADH:ubiquinone oxidoreductase subunit A2 [Source:HGNC Symbol;Acc:HGNC:7685]	2448	-0.490572	-0.451436	No
row_47	ECH1	enoyl-CoA hydratase 1 [Source:HGNC Symbol;Acc:HGNC:3149]	2473	-0.507596	-0.453938	No
row_48	MRPL15	mitochondrial ribosomal protein L15 [Source:HGNC Symbol;Acc:HGNC:14054]	2483	-0.511978	-0.452821	No
row_49	ATP6V1E1	ATPase H+ transporting V1 subunit E1 [Source:HGNC Symbol;Acc:HGNC:857]	2527	-0.535623	-0.459695	No
row_50	COX5B	cytochrome c oxidase subunit 5B [Source:HGNC Symbol;Acc:HGNC:2269]	2545	-0.543315	-0.460293	No
row_51	NDUFB4	NADH:ubiquinone oxidoreductase subunit B4 [Source:HGNC Symbol;Acc:HGNC:7699]	2577	-0.55582	-0.464163	No
row_52	ATP5MG	ATP synthase membrane subunit g [Source:HGNC Symbol;Acc:HGNC:14247]	2617	-0.574938	-0.469828	No
row_53	ACADM	acyl-CoA dehydrogenase medium chain [Source:HGNC Symbol;Acc:HGNC:89]	2631	-0.580191	-0.469232	No
row_54	COX7B	cytochrome c oxidase subunit 7B [Source:HGNC Symbol;Acc:HGNC:2291]	2635	-0.581271	-0.466235	No
row_55	ATP5PF	ATP synthase peripheral stalk subunit F6 [Source:HGNC Symbol;Acc:HGNC:847]	2664	-0.596446	-0.469128	No
row_56	COX7C	cytochrome c oxidase subunit 7C [Source:HGNC Symbol;Acc:HGNC:2292]	2673	-0.600832	-0.467204	No
row_57	NDUFB3	NADH:ubiquinone oxidoreductase subunit B3 [Source:HGNC Symbol;Acc:HGNC:7698]	2719	-0.625917	-0.473979	No
row_58	NDUFB2	NADH:ubiquinone oxidoreductase subunit B2 [Source:HGNC Symbol;Acc:HGNC:7697]	2765	-0.651558	-0.48059	No
row_59	CYCS	cytochrome c, somatic [Source:HGNC Symbol;Acc:HGNC:19986]	2774	-0.657251	-0.478305	No
row_60	SLC25A3	solute carrier family 25 member 3 [Source:HGNC Symbol;Acc:HGNC:10989]	2830	-0.689764	-0.487067	No
row_61	VDAC2	voltage dependent anion channel 2 [Source:HGNC Symbol;Acc:HGNC:12672]	2864	-0.706213	-0.490455	No
row_62	MRPS22	mitochondrial ribosomal protein S22 [Source:HGNC Symbol;Acc:HGNC:14508]	2890	-0.720995	-0.491833	Yes
row_63	COX10	cytochrome c oxidase assembly factor heme A:farnesyltransferase COX10 [Source:HGNC Symbol;Acc:HGNC:2260]	2899	-0.724924	-0.489115	Yes
row_64	ATP6V1H	ATPase H+ transporting V1 subunit H [Source:HGNC Symbol;Acc:HGNC:18303]	2901	-0.726306	-0.484713	Yes
row_65	COX7A2	cytochrome c oxidase subunit 7A2 [Source:HGNC Symbol;Acc:HGNC:2288]	2908	-0.729295	-0.481488	Yes
row_66	UQCRQ	ubiquinol-cytochrome c reductase complex III subunit VII [Source:HGNC Symbol;Acc:HGNC:29594]	2912	-0.731811	-0.477529	Yes
row_67	UQCRC1	ubiquinol-cytochrome c reductase core protein 1 [Source:HGNC Symbol;Acc:HGNC:12585]	2924	-0.738088	-0.475445	Yes
row_68	OGDH	oxoglutarate dehydrogenase [Source:HGNC Symbol;Acc:HGNC:8124]	2959	-0.754317	-0.478766	Yes
row_69	COX4I1	cytochrome c oxidase subunit 4I1 [Source:HGNC Symbol;Acc:HGNC:2265]	2971	-0.764395	-0.476514	Yes
row_70	ATP5MC2	ATP synthase membrane subunit c locus 2 [Source:HGNC Symbol;Acc:HGNC:842]	2972	-0.764491	-0.471628	Yes
row_71	ATP5PD	ATP synthase peripheral stalk subunit d [Source:HGNC Symbol;Acc:HGNC:845]	2997	-0.77912	-0.472395	Yes
row_72	NDUFC1	NADH:ubiquinone oxidoreductase subunit C1 [Source:HGNC Symbol;Acc:HGNC:7705]	3001	-0.785229	-0.468094	Yes
row_73	COX6A1	cytochrome c oxidase subunit 6A1 [Source:HGNC Symbol;Acc:HGNC:2277]	3026	-0.802785	-0.46871	Yes
row_74	FXN	frataxin [Source:HGNC Symbol;Acc:HGNC:3951]	3060	-0.822804	-0.471353	Yes
row_75	SLC25A4	solute carrier family 25 member 4 [Source:HGNC Symbol;Acc:HGNC:10990]	3065	-0.824908	-0.467039	Yes
row_76	TIMM17A	translocase of inner mitochondrial membrane 17A [Source:HGNC Symbol;Acc:HGNC:17315]	3083	-0.834276	-0.465777	Yes
row_77	SDHD	succinate dehydrogenase complex subunit D [Source:HGNC Symbol;Acc:HGNC:10683]	3091	-0.84013	-0.462084	Yes
row_78	ETFA	electron transfer flavoprotein subunit alpha [Source:HGNC Symbol;Acc:HGNC:3481]	3098	-0.845838	-0.458114	Yes
row_79	NDUFB6	NADH:ubiquinone oxidoreductase subunit B6 [Source:HGNC Symbol;Acc:HGNC:7701]	3103	-0.846901	-0.453659	Yes
row_80	VDAC3	voltage dependent anion channel 3 [Source:HGNC Symbol;Acc:HGNC:12674]	3112	-0.851564	-0.450132	Yes
row_81	CS	citrate synthase [Source:HGNC Symbol;Acc:HGNC:2422]	3129	-0.858867	-0.448473	Yes
row_82	CYC1	cytochrome c1 [Source:HGNC Symbol;Acc:HGNC:2579]	3133	-0.863557	-0.443672	Yes
row_83	DLD	dihydrolipoamide dehydrogenase [Source:HGNC Symbol;Acc:HGNC:2898]	3142	-0.870107	-0.440026	Yes
row_84	COX6B1	cytochrome c oxidase subunit 6B1 [Source:HGNC Symbol;Acc:HGNC:2280]	3159	-0.881652	-0.438223	Yes
row_85	MDH1	malate dehydrogenase 1 [Source:HGNC Symbol;Acc:HGNC:6970]	3161	-0.881726	-0.432826	Yes
row_86	UQCRH	ubiquinol-cytochrome c reductase hinge protein [Source:HGNC Symbol;Acc:HGNC:12590]	3174	-0.891866	-0.429999	Yes
row_87	ATP6V0E1	ATPase H+ transporting V0 subunit e1 [Source:HGNC Symbol;Acc:HGNC:863]	3175	-0.892188	-0.424297	Yes
row_88	SDHC	succinate dehydrogenase complex subunit C [Source:HGNC Symbol;Acc:HGNC:10682]	3195	-0.904619	-0.423065	Yes
row_89	GPX4	glutathione peroxidase 4 [Source:HGNC Symbol;Acc:HGNC:4556]	3216	-0.915993	-0.421999	Yes
row_90	NDUFS1	NADH:ubiquinone oxidoreductase core subunit S1 [Source:HGNC Symbol;Acc:HGNC:7707]	3229	-0.926485	-0.418951	Yes
row_91	COX17	cytochrome c oxidase copper chaperone COX17 [Source:HGNC Symbol;Acc:HGNC:2264]	3261	-0.94528	-0.420332	Yes
row_92	ATP5PB	ATP synthase peripheral stalk-membrane subunit b [Source:HGNC Symbol;Acc:HGNC:840]	3267	-0.947537	-0.415473	Yes
row_93	ATP5PO	ATP synthase peripheral stalk subunit OSCP [Source:HGNC Symbol;Acc:HGNC:850]	3268	-0.948772	-0.409409	Yes
row_94	COX8A	cytochrome c oxidase subunit 8A [Source:HGNC Symbol;Acc:HGNC:2294]	3307	-0.973575	-0.412286	Yes
row_95	ATP5MC3	ATP synthase membrane subunit c locus 3 [Source:HGNC Symbol;Acc:HGNC:843]	3334	-0.988985	-0.412191	Yes
row_96	LRPPRC	leucine rich pentatricopeptide repeat containing [Source:HGNC Symbol;Acc:HGNC:15714]	3356	-1.00459	-0.410798	Yes
row_97	UQCRFS1	ubiquinol-cytochrome c reductase, Rieske iron-sulfur polypeptide 1 [Source:HGNC Symbol;Acc:HGNC:12587]	3400	-1.02758	-0.414527	Yes
row_98	HCCS	holocytochrome c synthase [Source:HGNC Symbol;Acc:HGNC:4837]	3423	-1.04436	-0.41312	Yes
row_99	NDUFA8	NADH:ubiquinone oxidoreductase subunit A8 [Source:HGNC Symbol;Acc:HGNC:7692]	3434	-1.05025	-0.408802	Yes
row_100	ATP6V1F	ATPase H+ transporting V1 subunit F [Source:HGNC Symbol;Acc:HGNC:16832]	3435	-1.05039	-0.402088	Yes
row_101	SLC25A20	solute carrier family 25 member 20 [Source:HGNC Symbol;Acc:HGNC:1421]	3470	-1.06779	-0.403405	Yes
row_102	SLC25A5	solute carrier family 25 member 5 [Source:HGNC Symbol;Acc:HGNC:10991]	3479	-1.07478	-0.398451	Yes
row_103	ATP5F1C	ATP synthase F1 subunit gamma [Source:HGNC Symbol;Acc:HGNC:833]	3480	-1.07481	-0.391581	Yes
row_104	UQCR11	ubiquinol-cytochrome c reductase, complex III subunit XI [Source:HGNC Symbol;Acc:HGNC:30862]	3481	-1.07499	-0.38471	Yes
row_105	VDAC1	voltage dependent anion channel 1 [Source:HGNC Symbol;Acc:HGNC:12669]	3503	-1.08574	-0.382799	Yes
row_106	COX5A	cytochrome c oxidase subunit 5A [Source:HGNC Symbol;Acc:HGNC:2267]	3517	-1.09227	-0.378931	Yes
row_107	MTX2	metaxin 2 [Source:HGNC Symbol;Acc:HGNC:7506]	3530	-1.10267	-0.374757	Yes
row_108	PDHA1	pyruvate dehydrogenase E1 subunit alpha 1 [Source:HGNC Symbol;Acc:HGNC:8806]	3556	-1.12248	-0.373569	Yes
row_109	ECHS1	enoyl-CoA hydratase, short chain 1 [Source:HGNC Symbol;Acc:HGNC:3151]	3596	-1.15508	-0.375525	Yes
row_110	HSPA9	heat shock protein family A (Hsp70) member 9 [Source:HGNC Symbol;Acc:HGNC:5244]	3628	-1.17476	-0.375439	Yes
row_111	SDHB	succinate dehydrogenase complex iron sulfur subunit B [Source:HGNC Symbol;Acc:HGNC:10681]	3645	-1.18273	-0.371711	Yes
row_112	MFN2	mitofusin 2 [Source:HGNC Symbol;Acc:HGNC:16877]	3663	-1.19621	-0.368136	Yes
row_113	OPA1	OPA1 mitochondrial dynamin like GTPase [Source:HGNC Symbol;Acc:HGNC:8140]	3667	-1.19929	-0.361189	Yes
row_114	AIFM1	apoptosis inducing factor mitochondria associated 1 [Source:HGNC Symbol;Acc:HGNC:8768]	3686	-1.21824	-0.357713	Yes
row_115	IDH3G	isocitrate dehydrogenase (NAD(+)) 3 non-catalytic subunit gamma [Source:HGNC Symbol;Acc:HGNC:5386]	3690	-1.21987	-0.350634	Yes
row_116	ATP5MF	ATP synthase membrane subunit f [Source:HGNC Symbol;Acc:HGNC:848]	3700	-1.2273	-0.344945	Yes
row_117	TIMM9	translocase of inner mitochondrial membrane 9 [Source:HGNC Symbol;Acc:HGNC:11819]	3709	-1.23561	-0.338963	Yes
row_118	NDUFAB1	NADH:ubiquinone oxidoreductase subunit AB1 [Source:HGNC Symbol;Acc:HGNC:7694]	3727	-1.25101	-0.335038	Yes
row_119	NDUFS8	NADH:ubiquinone oxidoreductase core subunit S8 [Source:HGNC Symbol;Acc:HGNC:7715]	3735	-1.25676	-0.328681	Yes
row_120	OXA1L	OXA1L mitochondrial inner membrane protein [Source:HGNC Symbol;Acc:HGNC:8526]	3746	-1.2626	-0.323006	Yes
row_121	NDUFS2	NADH:ubiquinone oxidoreductase core subunit S2 [Source:HGNC Symbol;Acc:HGNC:7708]	3765	-1.27507	-0.319166	Yes
row_122	ATP5F1B	ATP synthase F1 subunit beta [Source:HGNC Symbol;Acc:HGNC:830]	3769	-1.27944	-0.311707	Yes
row_123	ATP5F1D	ATP synthase F1 subunit delta [Source:HGNC Symbol;Acc:HGNC:837]	3799	-1.30855	-0.310288	Yes
row_124	NDUFC2	NADH:ubiquinone oxidoreductase subunit C2 [Source:HGNC Symbol;Acc:HGNC:7706]	3803	-1.31444	-0.302604	Yes
row_125	ATP6V0B	ATPase H+ transporting V0 subunit b [Source:HGNC Symbol;Acc:HGNC:861]	3808	-1.31833	-0.295136	Yes
row_126	NNT	nicotinamide nucleotide transhydrogenase [Source:HGNC Symbol;Acc:HGNC:7863]	3809	-1.31906	-0.286705	Yes
row_127	NDUFA9	NADH:ubiquinone oxidoreductase subunit A9 [Source:HGNC Symbol;Acc:HGNC:7693]	3810	-1.32096	-0.278262	Yes
row_128	ATP5ME	ATP synthase membrane subunit e [Source:HGNC Symbol;Acc:HGNC:846]	3858	-1.36658	-0.280782	Yes
row_129	NDUFS7	NADH:ubiquinone oxidoreductase core subunit S7 [Source:HGNC Symbol;Acc:HGNC:7714]	3889	-1.39202	-0.279068	Yes
row_130	ATP5F1A	ATP synthase F1 subunit alpha [Source:HGNC Symbol;Acc:HGNC:823]	3894	-1.39873	-0.271086	Yes
row_131	NDUFS3	NADH:ubiquinone oxidoreductase core subunit S3 [Source:HGNC Symbol;Acc:HGNC:7710]	3902	-1.40542	-0.263779	Yes
row_132	TIMM8B	translocase of inner mitochondrial membrane 8 homolog B [Source:HGNC Symbol;Acc:HGNC:11818]	3910	-1.41206	-0.25643	Yes
row_133	DLAT	dihydrolipoamide S-acetyltransferase [Source:HGNC Symbol;Acc:HGNC:2896]	3927	-1.42656	-0.251143	Yes
row_134	NDUFA7	NADH:ubiquinone oxidoreductase subunit A7 [Source:HGNC Symbol;Acc:HGNC:7691]	3941	-1.44623	-0.245013	Yes
row_135	ACAT1	acetyl-CoA acetyltransferase 1 [Source:HGNC Symbol;Acc:HGNC:93]	3948	-1.45526	-0.237148	Yes
row_136	MRPS11	mitochondrial ribosomal protein S11 [Source:HGNC Symbol;Acc:HGNC:14050]	3976	-1.48845	-0.2341	Yes
row_137	OAT	ornithine aminotransferase [Source:HGNC Symbol;Acc:HGNC:8091]	3989	-1.50253	-0.227369	Yes
row_138	PRDX3	peroxiredoxin 3 [Source:HGNC Symbol;Acc:HGNC:9354]	4028	-1.56123	-0.22649	Yes
row_139	SUCLG1	succinate-CoA ligase GDP/ADP-forming subunit alpha [Source:HGNC Symbol;Acc:HGNC:11449]	4049	-1.59493	-0.221085	Yes
row_140	FH	fumarate hydratase [Source:HGNC Symbol;Acc:HGNC:3700]	4061	-1.61425	-0.213401	Yes
row_141	IDH3B	isocitrate dehydrogenase (NAD(+)) 3 non-catalytic subunit beta [Source:HGNC Symbol;Acc:HGNC:5385]	4080	-1.64214	-0.207216	Yes
row_142	MDH2	malate dehydrogenase 2 [Source:HGNC Symbol;Acc:HGNC:6971]	4084	-1.64639	-0.197411	Yes
row_143	MPC1	mitochondrial pyruvate carrier 1 [Source:HGNC Symbol;Acc:HGNC:21606]	4110	-1.6839	-0.192635	Yes
row_144	NDUFV1	NADH:ubiquinone oxidoreductase core subunit V1 [Source:HGNC Symbol;Acc:HGNC:7716]	4113	-1.69783	-0.182261	Yes
row_145	HSD17B10	hydroxysteroid 17-beta dehydrogenase 10 [Source:HGNC Symbol;Acc:HGNC:4800]	4121	-1.71538	-0.172974	Yes
row_146	MTRR	5-methyltetrahydrofolate-homocysteine methyltransferase reductase [Source:HGNC Symbol;Acc:HGNC:7473]	4122	-1.71546	-0.162009	Yes
row_147	TOMM22	translocase of outer mitochondrial membrane 22 [Source:HGNC Symbol;Acc:HGNC:18002]	4129	-1.72928	-0.152393	Yes
row_148	PHB2	prohibitin 2 [Source:HGNC Symbol;Acc:HGNC:30306]	4137	-1.74028	-0.142946	Yes
row_149	NDUFA3	NADH:ubiquinone oxidoreductase subunit A3 [Source:HGNC Symbol;Acc:HGNC:7686]	4143	-1.74699	-0.132977	Yes
row_150	NQO2	N-ribosyldihydronicotinamide:quinone reductase 2 [Source:HGNC Symbol;Acc:HGNC:7856]	4174	-1.80193	-0.128643	Yes
row_151	MRPL11	mitochondrial ribosomal protein L11 [Source:HGNC Symbol;Acc:HGNC:14042]	4181	-1.80931	-0.118515	Yes
row_152	NDUFS6	NADH:ubiquinone oxidoreductase subunit S6 [Source:HGNC Symbol;Acc:HGNC:7713]	4191	-1.83051	-0.108971	Yes
row_153	POLR2F	RNA polymerase II, I and III subunit F [Source:HGNC Symbol;Acc:HGNC:9193]	4196	-1.84363	-0.0981445	Yes
row_154	SLC25A11	solute carrier family 25 member 11 [Source:HGNC Symbol;Acc:HGNC:10981]	4201	-1.85546	-0.0872428	Yes
row_155	ATP5MC1	ATP synthase membrane subunit c locus 1 [Source:HGNC Symbol;Acc:HGNC:841]	4208	-1.87846	-0.0766731	Yes
row_156	TIMM13	translocase of inner mitochondrial membrane 13 [Source:HGNC Symbol;Acc:HGNC:11816]	4209	-1.87927	-0.0646614	Yes
row_157	MRPS15	mitochondrial ribosomal protein S15 [Source:HGNC Symbol;Acc:HGNC:14504]	4232	-1.9575	-0.0574178	Yes
row_158	LDHB	lactate dehydrogenase B [Source:HGNC Symbol;Acc:HGNC:6541]	4234	-1.97275	-0.0450481	Yes
row_159	GOT2	glutamic-oxaloacetic transaminase 2 [Source:HGNC Symbol;Acc:HGNC:4433]	4240	-1.98587	-0.0335524	Yes
row_160	MRPS30	mitochondrial ribosomal protein S30 [Source:HGNC Symbol;Acc:HGNC:8769]	4241	-1.98809	-0.0208451	Yes
row_161	GRPEL1	GrpE like 1, mitochondrial [Source:HGNC Symbol;Acc:HGNC:19696]	4244	-2.00745	-0.00849303	Yes
row_162	TIMM50	translocase of inner mitochondrial membrane 50 [Source:HGNC Symbol;Acc:HGNC:23656]	4287	-2.17844	-0.00462662	Yes
row_163	MRPL34	mitochondrial ribosomal protein L34 [Source:HGNC Symbol;Acc:HGNC:14488]	4330	-2.6346	0.00215542	Yes

## Sheet: MYCv1
NAME	SYMBOL	TITLE	RANK IN GENE LIST	RANK METRIC SCORE	RUNNING ES	CORE ENRICHMENT
row_0	PGK1	phosphoglycerate kinase 1 [Source:HGNC Symbol;Acc:HGNC:8896]	56	2.31358	-0.00148021	No
row_1	LDHA	lactate dehydrogenase A [Source:HGNC Symbol;Acc:HGNC:6535]	86	1.96448	0.00172742	No
row_2	NAP1L1	nucleosome assembly protein 1 like 1 [Source:HGNC Symbol;Acc:HGNC:7637]	306	1.03279	-0.0456245	No
row_3	PSMD3	proteasome 26S subunit, non-ATPase 3 [Source:HGNC Symbol;Acc:HGNC:9560]	663	0.59361	-0.128226	No
row_4	PABPC4	poly(A) binding protein cytoplasmic 4 [Source:HGNC Symbol;Acc:HGNC:8557]	715	0.552086	-0.137638	No
row_5	UBA2	ubiquitin like modifier activating enzyme 2 [Source:HGNC Symbol;Acc:HGNC:30661]	802	0.482562	-0.155833	No
row_6	RPL34	ribosomal protein L34 [Source:HGNC Symbol;Acc:HGNC:10340]	854	0.439413	-0.165829	No
row_7	HDGF	heparin binding growth factor [Source:HGNC Symbol;Acc:HGNC:4856]	1143	0.245092	-0.233872	No
row_8	PABPC1	poly(A) binding protein cytoplasmic 1 [Source:HGNC Symbol;Acc:HGNC:8554]	1325	0.147092	-0.276671	No
row_9	TFDP1	transcription factor Dp-1 [Source:HGNC Symbol;Acc:HGNC:11749]	1498	0.0270712	-0.317927	No
row_10	SRSF2	serine and arginine rich splicing factor 2 [Source:HGNC Symbol;Acc:HGNC:10783]	1606	-0.0362838	-0.343491	No
row_11	EIF3B	eukaryotic translation initiation factor 3 subunit B [Source:HGNC Symbol;Acc:HGNC:3280]	1655	-0.0632127	-0.354715	No
row_12	YWHAQ	tyrosine 3-monooxygenase/tryptophan 5-monooxygenase activation protein theta [Source:HGNC Symbol;Acc:HGNC:12854]	1660	-0.0649504	-0.355341	No
row_13	CANX	calnexin [Source:HGNC Symbol;Acc:HGNC:1473]	1727	-0.110821	-0.370651	No
row_14	HNRNPU	heterogeneous nuclear ribonucleoprotein U [Source:HGNC Symbol;Acc:HGNC:5048]	1756	-0.126334	-0.376735	No
row_15	GLO1	glyoxalase I [Source:HGNC Symbol;Acc:HGNC:4323]	1776	-0.135512	-0.380605	No
row_16	RPL22	ribosomal protein L22 [Source:HGNC Symbol;Acc:HGNC:10315]	1816	-0.160592	-0.389158	No
row_17	VBP1	VHL binding protein 1 [Source:HGNC Symbol;Acc:HGNC:12662]	1876	-0.193179	-0.402356	No
row_18	KPNB1	karyopherin subunit beta 1 [Source:HGNC Symbol;Acc:HGNC:6400]	1936	-0.231746	-0.415354	No
row_19	PSMD1	proteasome 26S subunit, non-ATPase 1 [Source:HGNC Symbol;Acc:HGNC:9554]	1968	-0.247271	-0.421533	No
row_20	KPNA2	karyopherin subunit alpha 2 [Source:HGNC Symbol;Acc:HGNC:6395]	1996	-0.259245	-0.426687	No
row_21	HNRNPA1	heterogeneous nuclear ribonucleoprotein A1 [Source:HGNC Symbol;Acc:HGNC:5031]	2003	-0.263104	-0.426766	No
row_22	SMARCC1	SWI/SNF related, matrix associated, actin dependent regulator of chromatin subfamily c member 1 [Source:HGNC Symbol;Acc:HGNC:11104]	2025	-0.270554	-0.430417	No
row_23	RPS10	ribosomal protein S10 [Source:HGNC Symbol;Acc:HGNC:10383]	2039	-0.278555	-0.432102	No
row_24	SNRPA	small nuclear ribonucleoprotein polypeptide A [Source:HGNC Symbol;Acc:HGNC:11151]	2082	-0.299875	-0.440655	No
row_25	XPOT	exportin for tRNA [Source:HGNC Symbol;Acc:HGNC:12826]	2161	-0.352359	-0.4576	No
row_26	RPLP0	ribosomal protein lateral stalk subunit P0 [Source:HGNC Symbol;Acc:HGNC:10371]	2188	-0.366063	-0.461959	No
row_27	RPL6	ribosomal protein L6 [Source:HGNC Symbol;Acc:HGNC:10362]	2208	-0.375522	-0.464585	No
row_28	NCBP2	nuclear cap binding protein subunit 2 [Source:HGNC Symbol;Acc:HGNC:7659]	2234	-0.386334	-0.468598	No
row_29	EIF4H	eukaryotic translation initiation factor 4H [Source:HGNC Symbol;Acc:HGNC:12741]	2273	-0.405885	-0.475639	No
row_30	EIF2S2	eukaryotic translation initiation factor 2 subunit beta [Source:HGNC Symbol;Acc:HGNC:3266]	2281	-0.409769	-0.475199	No
row_31	NCBP1	nuclear cap binding protein subunit 1 [Source:HGNC Symbol;Acc:HGNC:7658]	2316	-0.429072	-0.481157	No
row_32	SRSF1	serine and arginine rich splicing factor 1 [Source:HGNC Symbol;Acc:HGNC:10780]	2340	-0.434843	-0.484437	No
row_33	YWHAE	tyrosine 3-monooxygenase/tryptophan 5-monooxygenase activation protein epsilon [Source:HGNC Symbol;Acc:HGNC:12851]	2521	-0.533315	-0.524993	No
row_34	PSMA1	proteasome 20S subunit alpha 1 [Source:HGNC Symbol;Acc:HGNC:9530]	2526	-0.535579	-0.523178	No
row_35	ACP1	acid phosphatase 1 [Source:HGNC Symbol;Acc:HGNC:122]	2531	-0.537393	-0.521354	No
row_36	XPO1	exportin 1 [Source:HGNC Symbol;Acc:HGNC:12825]	2536	-0.540288	-0.519515	No
row_37	RPL14	ribosomal protein L14 [Source:HGNC Symbol;Acc:HGNC:10305]	2567	-0.552735	-0.523869	No
row_38	RPS2	ribosomal protein S2 [Source:HGNC Symbol;Acc:HGNC:10404]	2572	-0.554574	-0.521956	No
row_39	EIF4G2	eukaryotic translation initiation factor 4 gamma 2 [Source:HGNC Symbol;Acc:HGNC:3297]	2614	-0.573521	-0.528849	No
row_40	RPS3	ribosomal protein S3 [Source:HGNC Symbol;Acc:HGNC:10420]	2622	-0.577227	-0.527541	No
row_41	EIF3J	eukaryotic translation initiation factor 3 subunit J [Source:HGNC Symbol;Acc:HGNC:3270]	2633	-0.580874	-0.526935	No
row_42	MCM5	minichromosome maintenance complex component 5 [Source:HGNC Symbol;Acc:HGNC:6948]	2636	-0.581334	-0.524402	No
row_43	PSMD14	proteasome 26S subunit, non-ATPase 14 [Source:HGNC Symbol;Acc:HGNC:16889]	2683	-0.607717	-0.532322	No
row_44	CBX3	chromobox 3 [Source:HGNC Symbol;Acc:HGNC:1553]	2713	-0.62438	-0.536063	No
row_45	UBE2L3	ubiquitin conjugating enzyme E2 L3 [Source:HGNC Symbol;Acc:HGNC:12488]	2716	-0.625014	-0.533304	No
row_46	STARD7	StAR related lipid transfer domain containing 7 [Source:HGNC Symbol;Acc:HGNC:18063]	2720	-0.625991	-0.530779	No
row_47	USP1	ubiquitin specific peptidase 1 [Source:HGNC Symbol;Acc:HGNC:12607]	2742	-0.63583	-0.532536	No
row_48	PSMD7	proteasome 26S subunit, non-ATPase 7 [Source:HGNC Symbol;Acc:HGNC:9565]	2753	-0.642628	-0.531611	No
row_49	EIF3D	eukaryotic translation initiation factor 3 subunit D [Source:HGNC Symbol;Acc:HGNC:3278]	2754	-0.645434	-0.528264	No
row_50	PSMA6	proteasome 20S subunit alpha 6 [Source:HGNC Symbol;Acc:HGNC:9535]	2757	-0.64621	-0.525394	No
row_51	U2AF1	U2 small nuclear RNA auxiliary factor 1 [Source:HGNC Symbol;Acc:HGNC:12453]	2768	-0.65375	-0.524411	No
row_52	RACK1	receptor for activated C kinase 1 [Source:HGNC Symbol;Acc:HGNC:4399]	2810	-0.680553	-0.530749	No
row_53	SLC25A3	solute carrier family 25 member 3 [Source:HGNC Symbol;Acc:HGNC:10989]	2830	-0.689764	-0.531745	No
row_54	RPS6	ribosomal protein S6 [Source:HGNC Symbol;Acc:HGNC:10429]	2835	-0.691071	-0.529124	No
row_55	ETF1	eukaryotic translation termination factor 1 [Source:HGNC Symbol;Acc:HGNC:3477]	2891	-0.721169	-0.538621	Yes
row_56	IFRD1	interferon related developmental regulator 1 [Source:HGNC Symbol;Acc:HGNC:5456]	2896	-0.723097	-0.535834	Yes
row_57	TXNL4A	thioredoxin like 4A [Source:HGNC Symbol;Acc:HGNC:30551]	2897	-0.723645	-0.532082	Yes
row_58	TARDBP	TAR DNA binding protein [Source:HGNC Symbol;Acc:HGNC:11571]	2898	-0.723836	-0.528328	Yes
row_59	SF3A1	splicing factor 3a subunit 1 [Source:HGNC Symbol;Acc:HGNC:10765]	2916	-0.73469	-0.52861	Yes
row_60	EPRS1	glutamyl-prolyl-tRNA synthetase 1 [Source:HGNC Symbol;Acc:HGNC:3418]	2921	-0.737389	-0.525748	Yes
row_61	PPIA	peptidylprolyl isomerase A [Source:HGNC Symbol;Acc:HGNC:9253]	2927	-0.740361	-0.523112	Yes
row_62	TRIM28	tripartite motif containing 28 [Source:HGNC Symbol;Acc:HGNC:16384]	2949	-0.751405	-0.52427	Yes
row_63	EEF1B2	eukaryotic translation elongation factor 1 beta 2 [Source:HGNC Symbol;Acc:HGNC:3208]	2981	-0.771285	-0.527731	Yes
row_64	CNBP	CCHC-type zinc finger nucleic acid binding protein [Source:HGNC Symbol;Acc:HGNC:13164]	2984	-0.772873	-0.524205	Yes
row_65	HNRNPD	heterogeneous nuclear ribonucleoprotein D [Source:HGNC Symbol;Acc:HGNC:5036]	2999	-0.782614	-0.523516	Yes
row_66	RPL18	ribosomal protein L18 [Source:HGNC Symbol;Acc:HGNC:10310]	3004	-0.790907	-0.520377	Yes
row_67	PSMC6	proteasome 26S subunit, ATPase 6 [Source:HGNC Symbol;Acc:HGNC:9553]	3007	-0.793183	-0.516745	Yes
row_68	SNRPG	small nuclear ribonucleoprotein polypeptide G [Source:HGNC Symbol;Acc:HGNC:11163]	3010	-0.793959	-0.513109	Yes
row_69	SNRPD3	small nuclear ribonucleoprotein D3 polypeptide [Source:HGNC Symbol;Acc:HGNC:11160]	3024	-0.802433	-0.512077	Yes
row_70	DEK	DEK proto-oncogene [Source:HGNC Symbol;Acc:HGNC:2768]	3030	-0.805402	-0.509104	Yes
row_71	RPS5	ribosomal protein S5 [Source:HGNC Symbol;Acc:HGNC:10426]	3050	-0.818244	-0.509433	Yes
row_72	CUL1	cullin 1 [Source:HGNC Symbol;Acc:HGNC:2551]	3105	-0.848835	-0.518028	Yes
row_73	SET	SET nuclear proto-oncogene [Source:HGNC Symbol;Acc:HGNC:10760]	3111	-0.851019	-0.514818	Yes
row_74	VDAC3	voltage dependent anion channel 3 [Source:HGNC Symbol;Acc:HGNC:12674]	3112	-0.851564	-0.510402	Yes
row_75	DHX15	DEAH-box helicase 15 [Source:HGNC Symbol;Acc:HGNC:2738]	3122	-0.855461	-0.508132	Yes
row_76	RSL1D1	ribosomal L1 domain containing 1 [Source:HGNC Symbol;Acc:HGNC:24534]	3126	-0.857564	-0.504407	Yes
row_77	CYC1	cytochrome c1 [Source:HGNC Symbol;Acc:HGNC:2579]	3133	-0.863557	-0.501373	Yes
row_78	HPRT1	hypoxanthine phosphoribosyltransferase 1 [Source:HGNC Symbol;Acc:HGNC:5157]	3138	-0.867736	-0.497836	Yes
row_79	PSMD8	proteasome 26S subunit, non-ATPase 8 [Source:HGNC Symbol;Acc:HGNC:9566]	3143	-0.870859	-0.494283	Yes
row_80	XRCC6	X-ray repair cross complementing 6 [Source:HGNC Symbol;Acc:HGNC:4055]	3206	-0.909197	-0.50449	Yes
row_81	PTGES3	prostaglandin E synthase 3 [Source:HGNC Symbol;Acc:HGNC:16049]	3211	-0.912223	-0.500722	Yes
row_82	ERH	ERH mRNA splicing and mitosis factor [Source:HGNC Symbol;Acc:HGNC:3447]	3250	-0.940201	-0.504992	Yes
row_83	PSMA2	proteasome 20S subunit alpha 2 [Source:HGNC Symbol;Acc:HGNC:9531]	3263	-0.946225	-0.502973	Yes
row_84	BUB3	BUB3 mitotic checkpoint protein [Source:HGNC Symbol;Acc:HGNC:1151]	3300	-0.969206	-0.506611	Yes
row_85	IARS1	isoleucyl-tRNA synthetase 1 [Source:HGNC Symbol;Acc:HGNC:5330]	3303	-0.972475	-0.50205	Yes
row_86	MAD2L1	mitotic arrest deficient 2 like 1 [Source:HGNC Symbol;Acc:HGNC:6763]	3309	-0.97468	-0.498199	Yes
row_87	SNRPA1	small nuclear ribonucleoprotein polypeptide A' [Source:HGNC Symbol;Acc:HGNC:11152]	3311	-0.976114	-0.493378	Yes
row_88	COPS5	COP9 signalosome subunit 5 [Source:HGNC Symbol;Acc:HGNC:2240]	3315	-0.97713	-0.489033	Yes
row_89	PCBP1	poly(rC) binding protein 1 [Source:HGNC Symbol;Acc:HGNC:8647]	3332	-0.987699	-0.487761	Yes
row_90	HDAC2	histone deacetylase 2 [Source:HGNC Symbol;Acc:HGNC:4853]	3349	-1.00081	-0.486422	Yes
row_91	EIF4E	eukaryotic translation initiation factor 4E [Source:HGNC Symbol;Acc:HGNC:3287]	3374	-1.01367	-0.486942	Yes
row_92	CSTF2	cleavage stimulation factor subunit 2 [Source:HGNC Symbol;Acc:HGNC:2484]	3398	-1.02619	-0.487156	Yes
row_93	HSP90AB1	heat shock protein 90 alpha family class B member 1 [Source:HGNC Symbol;Acc:HGNC:5258]	3402	-1.03101	-0.482531	Yes
row_94	CCNA2	cyclin A2 [Source:HGNC Symbol;Acc:HGNC:1578]	3414	-1.04172	-0.479777	Yes
row_95	IMPDH2	inosine monophosphate dehydrogenase 2 [Source:HGNC Symbol;Acc:HGNC:6053]	3428	-1.04755	-0.477473	Yes
row_96	LSM7	LSM7 homolog, U6 small nuclear RNA and mRNA degradation associated [Source:HGNC Symbol;Acc:HGNC:20470]	3429	-1.04782	-0.47204	Yes
row_97	ABCE1	ATP binding cassette subfamily E member 1 [Source:HGNC Symbol;Acc:HGNC:69]	3430	-1.04809	-0.466605	Yes
row_98	EIF2S1	eukaryotic translation initiation factor 2 subunit alpha [Source:HGNC Symbol;Acc:HGNC:3265]	3450	-1.0587	-0.465687	Yes
row_99	PSMA4	proteasome 20S subunit alpha 4 [Source:HGNC Symbol;Acc:HGNC:9533]	3451	-1.05941	-0.460193	Yes
row_100	CDC20	cell division cycle 20 [Source:HGNC Symbol;Acc:HGNC:1723]	3468	-1.06593	-0.458517	Yes
row_101	PSMB2	proteasome 20S subunit beta 2 [Source:HGNC Symbol;Acc:HGNC:9539]	3471	-1.06785	-0.45346	Yes
row_102	HNRNPA3	heterogeneous nuclear ribonucleoprotein A3 [Source:HGNC Symbol;Acc:HGNC:24941]	3486	-1.07554	-0.451253	Yes
row_103	PSMC4	proteasome 26S subunit, ATPase 4 [Source:HGNC Symbol;Acc:HGNC:9551]	3488	-1.076	-0.445913	Yes
row_104	RNPS1	RNA binding protein with serine rich domain 1 [Source:HGNC Symbol;Acc:HGNC:10080]	3502	-1.08523	-0.443414	Yes
row_105	VDAC1	voltage dependent anion channel 1 [Source:HGNC Symbol;Acc:HGNC:12669]	3503	-1.08574	-0.437784	Yes
row_106	COX5A	cytochrome c oxidase subunit 5A [Source:HGNC Symbol;Acc:HGNC:2267]	3517	-1.09227	-0.435249	Yes
row_107	NPM1	nucleophosmin 1 [Source:HGNC Symbol;Acc:HGNC:7910]	3532	-1.10401	-0.432893	Yes
row_108	ILF2	interleukin enhancer binding factor 2 [Source:HGNC Symbol;Acc:HGNC:6037]	3536	-1.10755	-0.427872	Yes
row_109	SF3B3	splicing factor 3b subunit 3 [Source:HGNC Symbol;Acc:HGNC:10770]	3537	-1.10927	-0.422119	Yes
row_110	PPM1G	protein phosphatase, Mg2+/Mn2+ dependent 1G [Source:HGNC Symbol;Acc:HGNC:9278]	3551	-1.11901	-0.419445	Yes
row_111	SNRPD2	small nuclear ribonucleoprotein D2 polypeptide [Source:HGNC Symbol;Acc:HGNC:11159]	3561	-1.12917	-0.415756	Yes
row_112	SRM	spermidine synthase [Source:HGNC Symbol;Acc:HGNC:11296]	3562	-1.12961	-0.409898	Yes
row_113	ODC1	ornithine decarboxylase 1 [Source:HGNC Symbol;Acc:HGNC:8109]	3577	-1.14119	-0.40735	Yes
row_114	MRPS18B	mitochondrial ribosomal protein S18B [Source:HGNC Symbol;Acc:HGNC:14516]	3587	-1.14996	-0.403552	Yes
row_115	HNRNPR	heterogeneous nuclear ribonucleoprotein R [Source:HGNC Symbol;Acc:HGNC:5047]	3597	-1.1563	-0.399722	Yes
row_116	RRM1	ribonucleotide reductase catalytic subunit M1 [Source:HGNC Symbol;Acc:HGNC:10451]	3622	-1.17195	-0.399421	Yes
row_117	CCT4	chaperonin containing TCP1 subunit 4 [Source:HGNC Symbol;Acc:HGNC:1617]	3627	-1.17466	-0.394292	Yes
row_118	APEX1	apurinic/apyrimidinic endodeoxyribonuclease 1 [Source:HGNC Symbol;Acc:HGNC:587]	3633	-1.17668	-0.389394	Yes
row_119	EIF1AX	eukaryotic translation initiation factor 1A X-linked [Source:HGNC Symbol;Acc:HGNC:3250]	3644	-1.18257	-0.385668	Yes
row_120	MRPL9	mitochondrial ribosomal protein L9 [Source:HGNC Symbol;Acc:HGNC:14277]	3646	-1.18386	-0.37977	Yes
row_121	SSB	small RNA binding exonuclease protection factor La [Source:HGNC Symbol;Acc:HGNC:11316]	3660	-1.19332	-0.37671	Yes
row_122	MYC	MYC proto-oncogene, bHLH transcription factor [Source:HGNC Symbol;Acc:HGNC:7553]	3671	-1.2019	-0.372884	Yes
row_123	POLE3	DNA polymerase epsilon 3, accessory subunit [Source:HGNC Symbol;Acc:HGNC:13546]	3674	-1.20604	-0.367111	Yes
row_124	SERBP1	SERPINE1 mRNA binding protein 1 [Source:HGNC Symbol;Acc:HGNC:17860]	3678	-1.20903	-0.361564	Yes
row_125	MCM6	minichromosome maintenance complex component 6 [Source:HGNC Symbol;Acc:HGNC:6949]	3696	-1.225	-0.359303	Yes
row_126	CCT2	chaperonin containing TCP1 subunit 2 [Source:HGNC Symbol;Acc:HGNC:1615]	3708	-1.23519	-0.355545	Yes
row_127	CDK4	cyclin dependent kinase 4 [Source:HGNC Symbol;Acc:HGNC:1773]	3718	-1.2458	-0.351251	Yes
row_128	NOLC1	nucleolar and coiled-body phosphoprotein 1 [Source:HGNC Symbol;Acc:HGNC:15608]	3719	-1.24659	-0.344786	Yes
row_129	SRSF3	serine and arginine rich splicing factor 3 [Source:HGNC Symbol;Acc:HGNC:10785]	3721	-1.24702	-0.33856	Yes
row_130	NDUFAB1	NADH:ubiquinone oxidoreductase subunit AB1 [Source:HGNC Symbol;Acc:HGNC:7694]	3727	-1.25101	-0.333276	Yes
row_131	MCM4	minichromosome maintenance complex component 4 [Source:HGNC Symbol;Acc:HGNC:6947]	3742	-1.26051	-0.330109	Yes
row_132	HNRNPA2B1	heterogeneous nuclear ribonucleoprotein A2/B1 [Source:HGNC Symbol;Acc:HGNC:5033]	3749	-1.26439	-0.324996	Yes
row_133	SSBP1	single stranded DNA binding protein 1 [Source:HGNC Symbol;Acc:HGNC:11317]	3757	-1.27193	-0.320085	Yes
row_134	PSMA7	proteasome 20S subunit alpha 7 [Source:HGNC Symbol;Acc:HGNC:9536]	3782	-1.29388	-0.319152	Yes
row_135	FBL	fibrillarin [Source:HGNC Symbol;Acc:HGNC:3599]	3814	-1.32384	-0.319748	Yes
row_136	SNRPD1	small nuclear ribonucleoprotein D1 polypeptide [Source:HGNC Symbol;Acc:HGNC:11158]	3844	-1.34698	-0.319742	Yes
row_137	CCT7	chaperonin containing TCP1 subunit 7 [Source:HGNC Symbol;Acc:HGNC:1622]	3853	-1.35835	-0.314623	Yes
row_138	RAN	RAN, member RAS oncogene family [Source:HGNC Symbol;Acc:HGNC:9846]	3876	-1.38142	-0.312755	Yes
row_139	PWP1	PWP1 homolog, endonuclein [Source:HGNC Symbol;Acc:HGNC:17015]	3881	-1.38705	-0.306525	Yes
row_140	DDX21	DExD-box helicase 21 [Source:HGNC Symbol;Acc:HGNC:2744]	3903	-1.40555	-0.30429	Yes
row_141	KARS1	lysyl-tRNA synthetase 1 [Source:HGNC Symbol;Acc:HGNC:6215]	3906	-1.40875	-0.297466	Yes
row_142	PCNA	proliferating cell nuclear antigen [Source:HGNC Symbol;Acc:HGNC:8729]	3917	-1.42175	-0.2925	Yes
row_143	MCM7	minichromosome maintenance complex component 7 [Source:HGNC Symbol;Acc:HGNC:6950]	3920	-1.42272	-0.285604	Yes
row_144	DDX18	DEAD-box helicase 18 [Source:HGNC Symbol;Acc:HGNC:2741]	3926	-1.42616	-0.279411	Yes
row_145	PSMB3	proteasome 20S subunit beta 3 [Source:HGNC Symbol;Acc:HGNC:9540]	3940	-1.44484	-0.275048	Yes
row_146	EIF4A1	eukaryotic translation initiation factor 4A1 [Source:HGNC Symbol;Acc:HGNC:3282]	3952	-1.46003	-0.270124	Yes
row_147	G3BP1	G3BP stress granule assembly factor 1 [Source:HGNC Symbol;Acc:HGNC:30292]	3954	-1.46054	-0.26279	Yes
row_148	CLNS1A	chloride nucleotide-sensitive channel 1A [Source:HGNC Symbol;Acc:HGNC:2080]	3960	-1.46453	-0.256399	Yes
row_149	MCM2	minichromosome maintenance complex component 2 [Source:HGNC Symbol;Acc:HGNC:6944]	3963	-1.46659	-0.249275	Yes
row_150	SRSF7	serine and arginine rich splicing factor 7 [Source:HGNC Symbol;Acc:HGNC:10789]	3984	-1.4982	-0.246319	Yes
row_151	TYMS	thymidylate synthetase [Source:HGNC Symbol;Acc:HGNC:12441]	3988	-1.50214	-0.239252	Yes
row_152	HNRNPC	heterogeneous nuclear ribonucleoprotein C [Source:HGNC Symbol;Acc:HGNC:5035]	3991	-1.507	-0.231918	Yes
row_153	H2AZ1	H2A.Z variant histone 1 [Source:HGNC Symbol;Acc:HGNC:4741]	4005	-1.51435	-0.227194	Yes
row_154	LSM2	LSM2 homolog, U6 small nuclear RNA and mRNA degradation associated [Source:HGNC Symbol;Acc:HGNC:13940]	4006	-1.51743	-0.219325	Yes
row_155	PRDX4	peroxiredoxin 4 [Source:HGNC Symbol;Acc:HGNC:17169]	4009	-1.52339	-0.211907	Yes
row_156	GNL3	G protein nucleolar 3 [Source:HGNC Symbol;Acc:HGNC:29931]	4022	-1.54772	-0.206769	Yes
row_157	RFC4	replication factor C subunit 4 [Source:HGNC Symbol;Acc:HGNC:9972]	4023	-1.54875	-0.198738	Yes
row_158	PRDX3	peroxiredoxin 3 [Source:HGNC Symbol;Acc:HGNC:9354]	4028	-1.56123	-0.191604	Yes
row_159	HDDC2	HD domain containing 2 [Source:HGNC Symbol;Acc:HGNC:21078]	4060	-1.61407	-0.190695	Yes
row_160	CTPS1	CTP synthase 1 [Source:HGNC Symbol;Acc:HGNC:2519]	4063	-1.62111	-0.18277	Yes
row_161	DUT	deoxyuridine triphosphatase [Source:HGNC Symbol;Acc:HGNC:3078]	4070	-1.6299	-0.175762	Yes
row_162	NHP2	NHP2 ribonucleoprotein [Source:HGNC Symbol;Acc:HGNC:14377]	4088	-1.65153	-0.171289	Yes
row_163	SYNCRIP	synaptotagmin binding cytoplasmic RNA interacting protein [Source:HGNC Symbol;Acc:HGNC:16918]	4097	-1.66966	-0.164556	Yes
row_164	CCT5	chaperonin containing TCP1 subunit 5 [Source:HGNC Symbol;Acc:HGNC:1618]	4103	-1.67642	-0.157066	Yes
row_165	PRPS2	phosphoribosyl pyrophosphate synthetase 2 [Source:HGNC Symbol;Acc:HGNC:9465]	4106	-1.67773	-0.148847	Yes
row_166	AIMP2	aminoacyl tRNA synthetase complex interacting multifunctional protein 2 [Source:HGNC Symbol;Acc:HGNC:20609]	4118	-1.70794	-0.142638	Yes
row_167	TCP1	t-complex 1 [Source:HGNC Symbol;Acc:HGNC:11655]	4133	-1.73436	-0.137013	Yes
row_168	PHB2	prohibitin 2 [Source:HGNC Symbol;Acc:HGNC:30306]	4137	-1.74028	-0.128711	Yes
row_169	CCT3	chaperonin containing TCP1 subunit 3 [Source:HGNC Symbol;Acc:HGNC:1616]	4158	-1.77464	-0.124321	Yes
row_170	POLD2	DNA polymerase delta 2, accessory subunit [Source:HGNC Symbol;Acc:HGNC:9176]	4170	-1.78869	-0.117693	Yes
row_171	CDC45	cell division cycle 45 [Source:HGNC Symbol;Acc:HGNC:1739]	4178	-1.80709	-0.110007	Yes
row_172	NOP56	NOP56 ribonucleoprotein [Source:HGNC Symbol;Acc:HGNC:15911]	4180	-1.80888	-0.100867	Yes
row_173	SRPK1	SRSF protein kinase 1 [Source:HGNC Symbol;Acc:HGNC:11305]	4227	-1.92577	-0.101952	Yes
row_174	PA2G4	proliferation-associated 2G4 [Source:HGNC Symbol;Acc:HGNC:8550]	4239	-1.98554	-0.0943029	Yes
row_175	GOT2	glutamic-oxaloacetic transaminase 2 [Source:HGNC Symbol;Acc:HGNC:4433]	4240	-1.98587	-0.0840049	Yes
row_176	NME1	NME/NM23 nucleoside diphosphate kinase 1 [Source:HGNC Symbol;Acc:HGNC:7849]	4255	-2.04369	-0.0767764	Yes
row_177	RANBP1	RAN binding protein 1 [Source:HGNC Symbol;Acc:HGNC:9847]	4266	-2.07831	-0.0684056	Yes
row_178	TUFM	Tu translation elongation factor, mitochondrial [Source:HGNC Symbol;Acc:HGNC:12420]	4268	-2.08184	-0.0578505	Yes
row_179	PHB	prohibitin [Source:HGNC Symbol;Acc:HGNC:8912]	4277	-2.13491	-0.0487049	Yes
row_180	HSPD1	heat shock protein family D (Hsp60) member 1 [Source:HGNC Symbol;Acc:HGNC:5261]	4290	-2.18246	-0.0402754	Yes
row_181	RUVBL2	RuvB like AAA ATPase 2 [Source:HGNC Symbol;Acc:HGNC:10475]	4312	-2.40821	-0.0328413	Yes
row_182	C1QBP	complement C1q binding protein [Source:HGNC Symbol;Acc:HGNC:1243]	4314	-2.43532	-0.0204532	Yes
row_183	NOP16	NOP16 nucleolar protein [Source:HGNC Symbol;Acc:HGNC:26934]	4315	-2.43821	-0.0078094	Yes
row_184	HSPE1	heat shock protein family E (Hsp10) member 1 [Source:HGNC Symbol;Acc:HGNC:5269]	4328	-2.57345	0.00264764	Yes

## Sheet: MYCv2
NAME	SYMBOL	TITLE	RANK IN GENE LIST	RANK METRIC SCORE	RUNNING ES	CORE ENRICHMENT
row_0	HK2	hexokinase 2 [Source:HGNC Symbol;Acc:HGNC:4923]	393	0.882768	-0.07703	No
row_1	TMEM97	transmembrane protein 97 [Source:HGNC Symbol;Acc:HGNC:28106]	642	0.611645	-0.124748	No
row_2	RCL1	RNA terminal phosphate cyclase like 1 [Source:HGNC Symbol;Acc:HGNC:17687]	1415	0.0805542	-0.303052	No
row_3	SLC29A2	solute carrier family 29 member 2 [Source:HGNC Symbol;Acc:HGNC:11004]	1592	-0.0295791	-0.343519	No
row_4	RABEPK	Rab9 effector protein with kelch motifs [Source:HGNC Symbol;Acc:HGNC:16896]	2037	-0.278029	-0.442285	No
row_5	MPHOSPH10	M-phase phosphoprotein 10 [Source:HGNC Symbol;Acc:HGNC:7213]	2179	-0.360884	-0.469201	No
row_6	SUPV3L1	Suv3 like RNA helicase [Source:HGNC Symbol;Acc:HGNC:11471]	2395	-0.461122	-0.511698	No
row_7	MCM5	minichromosome maintenance complex component 5 [Source:HGNC Symbol;Acc:HGNC:6948]	2636	-0.581334	-0.558049	No
row_8	CBX3	chromobox 3 [Source:HGNC Symbol;Acc:HGNC:1553]	2713	-0.62438	-0.565541	No
row_9	SORD	sorbitol dehydrogenase [Source:HGNC Symbol;Acc:HGNC:11184]	3442	-1.05366	-0.717725	Yes
row_10	PLK1	polo like kinase 1 [Source:HGNC Symbol;Acc:HGNC:9077]	3459	-1.06312	-0.704097	Yes
row_11	NPM1	nucleophosmin 1 [Source:HGNC Symbol;Acc:HGNC:7910]	3532	-1.10401	-0.70283	Yes
row_12	SRM	spermidine synthase [Source:HGNC Symbol;Acc:HGNC:11296]	3562	-1.12961	-0.69114	Yes
row_13	MYC	MYC proto-oncogene, bHLH transcription factor [Source:HGNC Symbol;Acc:HGNC:7553]	3671	-1.2019	-0.696652	Yes
row_14	CDK4	cyclin dependent kinase 4 [Source:HGNC Symbol;Acc:HGNC:1773]	3718	-1.2458	-0.687021	Yes
row_15	NOLC1	nucleolar and coiled-body phosphoprotein 1 [Source:HGNC Symbol;Acc:HGNC:15608]	3719	-1.24659	-0.666675	Yes
row_16	MCM4	minichromosome maintenance complex component 4 [Source:HGNC Symbol;Acc:HGNC:6947]	3742	-1.26051	-0.651221	Yes
row_17	WDR43	WD repeat domain 43 [Source:HGNC Symbol;Acc:HGNC:28945]	3896	-1.40205	-0.663935	Yes
row_18	TFB2M	transcription factor B2, mitochondrial [Source:HGNC Symbol;Acc:HGNC:18559]	3923	-1.42413	-0.646741	Yes
row_19	DDX18	DEAD-box helicase 18 [Source:HGNC Symbol;Acc:HGNC:2741]	3926	-1.42616	-0.62393	Yes
row_20	NOP2	NOP2 nucleolar protein [Source:HGNC Symbol;Acc:HGNC:7867]	3959	-1.46308	-0.607496	Yes
row_21	BYSL	bystin like [Source:HGNC Symbol;Acc:HGNC:1157]	4003	-1.51263	-0.592812	Yes
row_22	GNL3	G protein nucleolar 3 [Source:HGNC Symbol;Acc:HGNC:29931]	4022	-1.54772	-0.57174	Yes
row_23	TBRG4	transforming growth factor beta regulator 4 [Source:HGNC Symbol;Acc:HGNC:17443]	4104	-1.67672	-0.563219	Yes
row_24	AIMP2	aminoacyl tRNA synthetase complex interacting multifunctional protein 2 [Source:HGNC Symbol;Acc:HGNC:20609]	4118	-1.70794	-0.538368	Yes
row_25	MRTO4	MRT4 homolog, ribosome maturation factor [Source:HGNC Symbol;Acc:HGNC:18477]	4136	-1.73849	-0.513949	Yes
row_26	LAS1L	LAS1 like ribosome biogenesis factor [Source:HGNC Symbol;Acc:HGNC:25726]	4162	-1.77869	-0.490735	Yes
row_27	NDUFAF4	NADH:ubiquinone oxidoreductase complex assembly factor 4 [Source:HGNC Symbol;Acc:HGNC:21034]	4166	-1.78683	-0.46227	Yes
row_28	NOP56	NOP56 ribonucleoprotein [Source:HGNC Symbol;Acc:HGNC:15911]	4180	-1.80888	-0.435771	Yes
row_29	NIP7	nucleolar pre-rRNA processing protein NIP7 [Source:HGNC Symbol;Acc:HGNC:24328]	4200	-1.85476	-0.40992	Yes
row_30	TCOF1	treacle ribosome biogenesis factor 1 [Source:HGNC Symbol;Acc:HGNC:11654]	4226	-1.92067	-0.384389	Yes
row_31	FARSA	phenylalanyl-tRNA synthetase subunit alpha [Source:HGNC Symbol;Acc:HGNC:3592]	4228	-1.92795	-0.353155	Yes
row_32	PA2G4	proliferation-associated 2G4 [Source:HGNC Symbol;Acc:HGNC:8550]	4239	-1.98554	-0.323075	Yes
row_33	IMP4	IMP U3 small nucleolar ribonucleoprotein 4 [Source:HGNC Symbol;Acc:HGNC:30856]	4242	-1.99337	-0.291006	Yes
row_34	WDR74	WD repeat domain 74 [Source:HGNC Symbol;Acc:HGNC:25529]	4262	-2.07201	-0.261609	Yes
row_35	GRWD1	glutamate rich WD repeat containing 1 [Source:HGNC Symbol;Acc:HGNC:21270]	4264	-2.0734	-0.228001	Yes
row_36	PHB	prohibitin [Source:HGNC Symbol;Acc:HGNC:8912]	4277	-2.13491	-0.195949	Yes
row_37	HSPD1	heat shock protein family D (Hsp60) member 1 [Source:HGNC Symbol;Acc:HGNC:5261]	4290	-2.18246	-0.16312	Yes
row_38	NOP16	NOP16 nucleolar protein [Source:HGNC Symbol;Acc:HGNC:26934]	4315	-2.43821	-0.128909	Yes
row_39	HSPE1	heat shock protein family E (Hsp10) member 1 [Source:HGNC Symbol;Acc:HGNC:5269]	4328	-2.57345	-0.0896993	Yes
row_40	IPO4	importin 4 [Source:HGNC Symbol;Acc:HGNC:19426]	4331	-2.65422	-0.0468444	Yes
row_41	DCTPP1	dCTP pyrophosphatase 1 [Source:HGNC Symbol;Acc:HGNC:28777]	4336	-2.96993	0.000698067	Yes
