# Supplementary material for: Metabolic plasticity in blast crisis-chronic myeloid leukaemia cells under hypoxia reduces the cytotoxic potency of drugs targeting mitochondria
Source: Discov Oncol. 2022 Jul 8;13:60. doi: 10.1007/s12672-022-00524-y (PMC9270554; doi:10.1007/s12672-022-00524-y)
Supplement: Supplementary file 12 — Additional file12 (XLSX 14 KB) [file 12672_2022_524_MOESM12_ESM.xlsx]

## Sheet: Sheet1
Supplemental Table 6 - List of 99 DEG as potential Metabolic Plasticity signature of BC-K562 cells under hypoxia
SYMBOL	Gene	Gene Function or Group
MCL1	MCL1 apoptosis regulator, BCL2 family member [Source:HGNC Symbol;Acc:HGNC:6943]	Apoptosis
ACADVL	acyl-CoA dehydrogenase very long chain [Source:HGNC Symbol;Acc:HGNC:92]	CholesterolHom
ACAT2	acetyl-CoA acetyltransferase 2 [Source:HGNC Symbol;Acc:HGNC:94]	CholesterolHom
ALDOC	aldolase, fructose-bisphosphate C [Source:HGNC Symbol;Acc:HGNC:418]	CholesterolHom
EGR1	early growth response 1 [Source:HGNC Symbol;Acc:HGNC:3238]	CholesterolHom
FASN	fatty acid synthase [Source:HGNC Symbol;Acc:HGNC:3594]	CholesterolHom
FDFT1	farnesyl-diphosphate farnesyltransferase 1 [Source:HGNC Symbol;Acc:HGNC:3629]	CholesterolHom
FDPS	farnesyl diphosphate synthase [Source:HGNC Symbol;Acc:HGNC:3631]	CholesterolHom
HMGCR	3-hydroxy-3-methylglutaryl-CoA reductase [Source:HGNC Symbol;Acc:HGNC:5006]	CholesterolHom
HMGCS1	3-hydroxy-3-methylglutaryl-CoA synthase 1 [Source:HGNC Symbol;Acc:HGNC:5007]	CholesterolHom
IDI1	isopentenyl-diphosphate delta isomerase 1 [Source:HGNC Symbol;Acc:HGNC:5387]	CholesterolHom
INSIG1	insulin induced gene 1 [Source:HGNC Symbol;Acc:HGNC:6083]	CholesterolHom
LDLR	low density lipoprotein receptor [Source:HGNC Symbol;Acc:HGNC:6547]	CholesterolHom
MVD	mevalonate diphosphate decarboxylase [Source:HGNC Symbol;Acc:HGNC:7529]	CholesterolHom
MVK	mevalonate kinase [Source:HGNC Symbol;Acc:HGNC:7530]	CholesterolHom
SC5DL	sterol-C5-desaturase [Source:HGNC Symbol;Acc:HGNC:10547]	CholesterolHom
SQLE	squalene epoxidase [Source:HGNC Symbol;Acc:HGNC:11279]	CholesterolHom
SREBF2	sterol regulatory element binding transcription factor 2 [Source:HGNC Symbol;Acc:HGNC:11290]	CholesterolHom
STARD4	StAR related lipid transfer domain containing 4 [Source:HGNC Symbol;Acc:HGNC:18058]	CholesterolHom
TM7SF2	transmembrane 7 superfamily member 2 [Source:HGNC Symbol;Acc:HGNC:11863]	CholesterolHom
ALDOA	aldolase, fructose-bisphosphate A [Source:HGNC Symbol;Acc:HGNC:414]	Glycolysis
GPI	glucose-6-phosphate isomerase [Source:HGNC Symbol;Acc:HGNC:4458]	Glycolysis
PFKP	phosphofructokinase, platelet [Source:HGNC Symbol;Acc:HGNC:8878]	Glycolysis
PGAM1	phosphoglycerate mutase 1 [Source:HGNC Symbol;Acc:HGNC:8888]	Glycolysis
SLC26A6	solute carrier family 26 member 6 [Source:HGNC Symbol;Acc:HGNC:14472]	Glycolysis
SLC2A1	solute carrier family 2 member 1 [Source:HGNC Symbol;Acc:HGNC:11005]	Glycolysis
SLC20A1	solute carrier family 20 member 1 [Source:HGNC Symbol;Acc:HGNC:10946]	Hypoxia
MFN2	mitofusin 2 [Source:HGNC Symbol;Acc:HGNC:16877]	Mitochondrial Fusion
OPA1	OPA1 mitochondrial dynamin like GTPase [Source:HGNC Symbol;Acc:HGNC:8140]	Mitochondrial fusion
SQSTM1	sequestosome 1 [Source:HGNC Symbol;Acc:HGNC:11280]	Mitophagy
P4HA1	prolyl 4-hydroxylase subunit alpha 1 [Source:HGNC Symbol;Acc:HGNC:8546]	MTORC1-Hypoxia
PPP1R15A	protein phosphatase 1 regulatory subunit 15A [Source:HGNC Symbol;Acc:HGNC:14375]	MTORC1
SLC2A3	solute carrier family 2 member 3 [Source:HGNC Symbol;Acc:HGNC:11007]	MTORC1-Glycolysys (GLUT3)
HK2	hexokinase 2 [Source:HGNC Symbol;Acc:HGNC:4923]	MYCtargets-Glycolysis
LDHA	lactate dehydrogenase A [Source:HGNC Symbol;Acc:HGNC:6535]	MYCtargets-Glycolysis
MYC	MYC proto-oncogene, bHLH transcription factor [Source:HGNC Symbol;Acc:HGNC:7553]	MYCtargets
PGK1	phosphoglycerate kinase 1 [Source:HGNC Symbol;Acc:HGNC:8896]	MYCtargets-Glycolysis
ACAT1	acetyl-CoA acetyltransferase 1 [Source:HGNC Symbol;Acc:HGNC:93]	OXPHOS or Mitochondrial Expression
ATP6V0B	ATPase H+ transporting V0 subunit b [Source:HGNC Symbol;Acc:HGNC:861]	OXPHOS or Mitochondrial Expression
COX4I1	cytochrome c oxidase subunit 4I1 [Source:HGNC Symbol;Acc:HGNC:2265]	OXPHOS or Mitochondrial Expression
COX5A	cytochrome c oxidase subunit 5A [Source:HGNC Symbol;Acc:HGNC:2267]	OXPHOS or Mitochondrial Expression
COX6A1	cytochrome c oxidase subunit 6A1 [Source:HGNC Symbol;Acc:HGNC:2277]	OXPHOS or Mitochondrial Expression
CS	citrate synthase [Source:HGNC Symbol;Acc:HGNC:2422]	OXPHOS or Mitochondrial Expression
DLAT	dihydrolipoamide S-acetyltransferase [Source:HGNC Symbol;Acc:HGNC:2896]	OXPHOS or Mitochondrial Expression
ECHS1	enoyl-CoA hydratase, short chain 1 [Source:HGNC Symbol;Acc:HGNC:3151]	OXPHOS or Mitochondrial Expression
ETFA	electron transfer flavoprotein subunit alpha [Source:HGNC Symbol;Acc:HGNC:3481]	OXPHOS or Mitochondrial Expression
FH	fumarate hydratase [Source:HGNC Symbol;Acc:HGNC:3700]	OXPHOS or Mitochondrial Expression
FXN	frataxin [Source:HGNC Symbol;Acc:HGNC:3951]	OXPHOS or Mitochondrial Expression
GOT2	glutamic-oxaloacetic transaminase 2 [Source:HGNC Symbol;Acc:HGNC:4433]	OXPHOS or Mitochondrial Expression
GRPEL1	GrpE like 1, mitochondrial [Source:HGNC Symbol;Acc:HGNC:19696]	OXPHOS or Mitochondrial Expression
HSPA9	heat shock protein family A (Hsp70) member 9 [Source:HGNC Symbol;Acc:HGNC:5244]	OXPHOS or Mitochondrial Expression
IDH3B	isocitrate dehydrogenase (NAD(+)) 3 non-catalytic subunit beta [Source:HGNC Symbol;Acc:HGNC:5385]	OXPHOS or Mitochondrial Expression
IDH3G	isocitrate dehydrogenase (NAD(+)) 3 non-catalytic subunit gamma [Source:HGNC Symbol;Acc:HGNC:5386]	OXPHOS or Mitochondrial Expression
LDHB	lactate dehydrogenase B [Source:HGNC Symbol;Acc:HGNC:6541]	OXPHOS or Mitochondrial Expression
MDH2	malate dehydrogenase 2 [Source:HGNC Symbol;Acc:HGNC:6971]	OXPHOS or Mitochondrial Expression
MRPL11	mitochondrial ribosomal protein L11 [Source:HGNC Symbol;Acc:HGNC:14042]	OXPHOS or Mitochondrial Expression
MRPS15	mitochondrial ribosomal protein S15 [Source:HGNC Symbol;Acc:HGNC:14504]	OXPHOS or Mitochondrial Expression
MRPS30	mitochondrial ribosomal protein S30 [Source:HGNC Symbol;Acc:HGNC:8769]	OXPHOS or Mitochondrial Expression
MTX2	metaxin 2 [Source:HGNC Symbol;Acc:HGNC:7506]	OXPHOS or Mitochondrial Expression
NDUFA3	NADH:ubiquinone oxidoreductase subunit A3 [Source:HGNC Symbol;Acc:HGNC:7686]	OXPHOS or Mitochondrial Expression
NDUFA7	NADH:ubiquinone oxidoreductase subunit A7 [Source:HGNC Symbol;Acc:HGNC:7691]	OXPHOS or Mitochondrial Expression
NDUFA9	NADH:ubiquinone oxidoreductase subunit A9 [Source:HGNC Symbol;Acc:HGNC:7693]	OXPHOS or Mitochondrial Expression
NDUFAB1	NADH:ubiquinone oxidoreductase subunit AB1 [Source:HGNC Symbol;Acc:HGNC:7694]	OXPHOS or Mitochondrial Expression
NDUFB6	NADH:ubiquinone oxidoreductase subunit B6 [Source:HGNC Symbol;Acc:HGNC:7701]	OXPHOS or Mitochondrial Expression
NDUFC1	NADH:ubiquinone oxidoreductase subunit C1 [Source:HGNC Symbol;Acc:HGNC:7705]	OXPHOS or Mitochondrial Expression
NDUFC2	NADH:ubiquinone oxidoreductase subunit C2 [Source:HGNC Symbol;Acc:HGNC:7706]	OXPHOS or Mitochondrial Expression
NDUFS2	NADH:ubiquinone oxidoreductase core subunit S2 [Source:HGNC Symbol;Acc:HGNC:7708]	OXPHOS or Mitochondrial Expression
NDUFS3	NADH:ubiquinone oxidoreductase core subunit S3 [Source:HGNC Symbol;Acc:HGNC:7710]	OXPHOS or Mitochondrial Expression
NDUFS6	NADH:ubiquinone oxidoreductase subunit S6 [Source:HGNC Symbol;Acc:HGNC:7713]	OXPHOS or Mitochondrial Expression
NDUFS8	NADH:ubiquinone oxidoreductase core subunit S8 [Source:HGNC Symbol;Acc:HGNC:7715]	OXPHOS or Mitochondrial Expression
NDUFV1	NADH:ubiquinone oxidoreductase core subunit V1 [Source:HGNC Symbol;Acc:HGNC:7716]	OXPHOS or Mitochondrial Expression
NNT	nicotinamide nucleotide transhydrogenase [Source:HGNC Symbol;Acc:HGNC:7863]	OXPHOS or Mitochondrial Expression
NQO2	N-ribosyldihydronicotinamide:quinone reductase 2 [Source:HGNC Symbol;Acc:HGNC:7856]	OXPHOS or Mitochondrial Expression
OAT	ornithine aminotransferase [Source:HGNC Symbol;Acc:HGNC:8091]	OXPHOS or Mitochondrial Expression
OGDH	oxoglutarate dehydrogenase [Source:HGNC Symbol;Acc:HGNC:8124]	OXPHOS or Mitochondrial Expression
OXA1L	OXA1L mitochondrial inner membrane protein [Source:HGNC Symbol;Acc:HGNC:8526]	OXPHOS or Mitochondrial Expression
PDHA1	pyruvate dehydrogenase E1 subunit alpha 1 [Source:HGNC Symbol;Acc:HGNC:8806]	OXPHOS or Mitochondrial Expression
POLR2F	RNA polymerase II, I and III subunit F [Source:HGNC Symbol;Acc:HGNC:9193]	OXPHOS or Mitochondrial Expression
PRDX3	peroxiredoxin 3 [Source:HGNC Symbol;Acc:HGNC:9354]	OXPHOS or Mitochondrial Expression
SDHB	succinate dehydrogenase complex iron sulfur subunit B [Source:HGNC Symbol;Acc:HGNC:10681]	OXPHOS or Mitochondrial Expression
SDHD	succinate dehydrogenase complex subunit D [Source:HGNC Symbol;Acc:HGNC:10683]	OXPHOS or Mitochondrial Expression
SLC25A11	solute carrier family 25 member 11 [Source:HGNC Symbol;Acc:HGNC:10981]	OXPHOS or Mitochondrial Expression
SLC25A20	solute carrier family 25 member 20 [Source:HGNC Symbol;Acc:HGNC:1421]	OXPHOS or Mitochondrial Expression
SLC25A4	solute carrier family 25 member 4 [Source:HGNC Symbol;Acc:HGNC:10990]	OXPHOS or Mitochondrial Expression
SLC25A5	solute carrier family 25 member 5 [Source:HGNC Symbol;Acc:HGNC:10991]	OXPHOS or Mitochondrial Expression
SUCLG1	succinate-CoA ligase GDP/ADP-forming subunit alpha [Source:HGNC Symbol;Acc:HGNC:11449]	OXPHOS or Mitochondrial Expression
TFB2M	transcription factor B2, mitochondrial [Source:HGNC Symbol;Acc:HGNC:18559]	OXPHOS or Mitochondrial Expression
TIMM13	translocase of inner mitochondrial membrane 13 [Source:HGNC Symbol;Acc:HGNC:11816]	OXPHOS or Mitochondrial Expression
TIMM17A	translocase of inner mitochondrial membrane 17A [Source:HGNC Symbol;Acc:HGNC:17315]	OXPHOS or Mitochondrial Expression
TIMM8B	translocase of inner mitochondrial membrane 8 homolog B [Source:HGNC Symbol;Acc:HGNC:11818]	OXPHOS or Mitochondrial Expression
TIMM9	translocase of inner mitochondrial membrane 9 [Source:HGNC Symbol;Acc:HGNC:11819]	OXPHOS or Mitochondrial Expression
TOMM22	translocase of outer mitochondrial membrane 22 [Source:HGNC Symbol;Acc:HGNC:18002]	OXPHOS or Mitochondrial Expression
VDAC1	voltage dependent anion channel 1 [Source:HGNC Symbol;Acc:HGNC:12669]	OXPHOS or Mitochondrial Expression
VDAC3	voltage dependent anion channel 3 [Source:HGNC Symbol;Acc:HGNC:12674]	OXPHOS or Mitochondrial Expression
CYP51A1	cytochrome P450 family 51 subfamily A member 1 [Source:HGNC Symbol;Acc:HGNC:2649]	SteroidMetabolism
INSIG2	insulin induced gene 2 [Source:HGNC Symbol;Acc:HGNC:20452]	SteroidMetabolism
NPC1	NPC intracellular cholesterol transporter 1 [Source:HGNC Symbol;Acc:HGNC:7897]	SteroidMetabolism
OSBPL2	oxysterol binding protein like 2 [Source:HGNC Symbol;Acc:HGNC:15761]	SteroidMetabolism
SCD	stearoyl-CoA desaturase [Source:HGNC Symbol;Acc:HGNC:10571]	SteroidMetabolism
