# Supplementary material for: Metabolic plasticity in blast crisis-chronic myeloid leukaemia cells under hypoxia reduces the cytotoxic potency of drugs targeting mitochondria
Source: Discov Oncol. 2022 Jul 8;13:60. doi: 10.1007/s12672-022-00524-y (PMC9270554; doi:10.1007/s12672-022-00524-y)
Supplement: Supplementary file 13 — Additional file13 (XLSX 17 KB) [file 12672_2022_524_MOESM13_ESM.xlsx]

## Sheet: clasificacionHvsN
Supplemental Table 7 - Hierarchical clustering (HC) of 6 transcriptomes of BC-K562 cells using the 99 DEG gene list as potencial Metabolic Plasticity signature
True Label	HC group	SLC20A1	SQSTM1	MCL1	ALDOC	HMGCS1	SQLE	SC5DL	FDPS	FASN	HMGCR	ACAT2	LDLR	MVK	PGK1	LDHA	HK2	MYC	P4HA1	SLC2A3	PPP1R15A	TOMM22	NDUFA3	NQO2	MRPL11	NDUFS6	POLR2F	SLC25A11	TIMM13	MRPS15	LDHB	GOT2	MRPS30	GRPEL1	SLC25A20	SLC25A5	VDAC1	COX5A	MTX2	PDHA1	ECHS1	HSPA9	SDHB	MFN2	OPA1	IDH3G	TIMM9	NDUFAB1	NDUFS8
N1	1	100.901	48.5749	16.5323	59.046	15.5083	109.205	10.3889	185.714	55.566	46.5661	234.103	29.6337	20.1759	391.447	1045.45	8.65841	131.468	31.8084	27.1966	51.7999	153.057	168.596	294.532	89.973	450.931	45.3913	53.1652	80.1678	253.226	1400.21	146.018	93.9082	105.764	11.4884	1021.78	356.627	825.313	201.459	101.939	179.873	347.902	492.25	45.4476	26.2635	78.6453	64.6897	630.305	332.099
N2	1	112.437	49.949	16.5651	61.0379	16.8935	122.155	10.6462	178.059	52.6349	48.2394	232.238	28.9079	20.8615	405.163	1089.31	9.14569	133.242	33.3411	28.2265	53.7581	150.35	187.327	291.259	83.6542	474.915	43.3624	50.3056	73.0238	267.17	1349.19	143.156	97.6949	107.148	14.9408	1027.1	377.678	857.505	203.383	101.48	174.735	366.218	523.889	50.0896	28.8277	80.552	60.9829	686.362	353.958
N3	1	110.191	52.3589	13.5786	62.5067	14.2247	124.223	11.5321	203.869	48.231	52.6637	257.893	29.1666	20.4267	464.727	1116.36	8.70828	133.71	35.1899	27.825	52.5748	175.118	158.188	311.479	107.826	457.362	50.7569	48.8198	81.1627	311.382	1442.34	156.836	101.184	121.201	15.9144	1171.48	382.088	915.448	209.087	105.514	201.624	353.9	535.789	49.2998	27.4958	86.7801	67.0214	779.719	371.286
H1	2	329.681	247.021	41.6367	314.259	72.7812	283.513	25.5156	412.5	96.6765	127.972	441.316	45.3956	36.0339	1183.13	3696.95	18.3855	79.1726	258.953	125.638	179.102	66.2918	63.8065	112.606	44.4873	193.38	18.9256	12.9477	28.7188	126.068	665.976	54.2943	46.7963	47.2123	8.15966	688.499	220.286	541.304	135.17	61.5288	121.247	237.938	299.827	29.6774	18.9475	44.2641	41.2034	401.674	203.354
H2	2	329.853	279.659	40.1118	356.556	71.6906	278.911	25.3526	454.61	123.78	131.258	480.71	50.3847	56.3365	1314.48	4129.86	15.6788	76.1523	275.521	121.258	196.181	85.748	96.1454	124.747	45.5323	242.22	20.2209	25.3896	41.2504	135.574	686.757	66.8785	46.983	56.3669	9.85725	760.189	225.033	609.035	151.178	67.0077	133.362	251.086	349.616	33.2002	17.3902	52.1786	39.372	430.914	251.013
H3	2	288.389	154.421	84.507	252.028	52.8291	293.553	23.9439	363.937	101.793	72.4835	376.047	48.7707	25.6817	936.292	2308.73	9.3742	88.6708	204.219	90.4277	109.987	80.5437	87.0924	16.7504	24.1482	128.805	25.1975	21.7965	36.3439	102.093	466.945	71.2632	32.4135	36.4969	9.42375	632.148	272.729	243.946	93.2723	15.2007	84.0198	165.369	133.178	26.0363	10.7241	12.3413	35.7525	424.704	153.646
[truncated: 51 more columns]
