# Supplementary material for: Metabolic plasticity in blast crisis-chronic myeloid leukaemia cells under hypoxia reduces the cytotoxic potency of drugs targeting mitochondria
Source: Discov Oncol. 2022 Jul 8;13:60. doi: 10.1007/s12672-022-00524-y (PMC9270554; doi:10.1007/s12672-022-00524-y)
Supplement: Supplementary file 14 — Additional file14 (XLSX 12 KB) [file 12672_2022_524_MOESM14_ESM.xlsx]

## Sheet: GeneSetsSelectionList25
Supplemental Table 8 - List of 25 DEG as potential Metabolic Reprogramming signature of CP, AP and BC cells in CML patients
SYMBOL	Gene	Gene Function or Group
ACAT2	acetyl-CoA acetyltransferase 2 [Source HGNC Symbol Acc HGNC 94]	CholesterolHom
FASN	fatty acid synthase [Source HGNC Symbol Acc HGNC 3594]	CholesterolHom
STARD4	StAR related lipid transfer domain containing 4 [Source HGNC Symbol Acc HGNC 18058]	CholesterolHom
SLC26A6	solute carrier family 26 member 6 [Source HGNC Symbol Acc HGNC 14472]	GlucoseMetabolism
P4HA1	prolyl 4-hydroxylase subunit alpha 1 [Source HGNC Symbol Acc HGNC 8546]	MTORC1
SLC2A3	solute carrier family 2 member 3 [Source HGNC Symbol Acc HGNC 11007]	MTORC1
MYC	MYC proto-oncogene bHLH transcription factor [Source HGNC Symbol Acc HGNC 7553]	MYCtargets
ATP6V0B	ATPase H+ transporting V0 subunit b [Source HGNC Symbol Acc HGNC 861]	OXPHOSmitoExpression
DLAT	dihydrolipoamide S-acetyltransferase [Source HGNC Symbol Acc HGNC 2896]	OXPHOSmitoExpression
ECHS1	enoyl-CoA hydratase short chain 1 [Source HGNC Symbol Acc HGNC 3151]	OXPHOSmitoExpression
ETFA	electron transfer flavoprotein subunit alpha [Source HGNC Symbol Acc HGNC 3481]	OXPHOSmitoExpression
FXN	frataxin [Source HGNC Symbol Acc HGNC 3951]	OXPHOSmitoExpression
HSPA9	heat shock protein family A (Hsp70) member 9 [Source HGNC Symbol Acc HGNC 5244]	OXPHOSmitoExpression
LDHB	lactate dehydrogenase B [Source HGNC Symbol Acc HGNC 6541]	GlucoseMetabolism
MFN2	mitofusin 2 [Source HGNC Symbol Acc HGNC 16877]	Mitochondrial fusion
NDUFA3	NADH ubiquinone oxidoreductase subunit A3 [Source HGNC Symbol Acc HGNC 7686]	OXPHOSmitoExpression
NNT	nicotinamide nucleotide transhydrogenase [Source HGNC Symbol Acc HGNC 7863]	OXPHOSmitoExpression
OGDH	oxoglutarate dehydrogenase [Source HGNC Symbol Acc HGNC 8124]	OXPHOSmitoExpression
OPA1	OPA1 mitochondrial dynamin like GTPase [Source HGNC Symbol Acc HGNC 8140]	Mitochondrial fusion
SLC25A5	solute carrier family 25 member 5 [Source HGNC Symbol Acc HGNC 10991]	OXPHOSmitoExpression
TFB2M	transcription factor B2 mitochondrial [Source HGNC Symbol Acc HGNC 18559]	OXPHOSmitoExpression
TOMM22	translocase of outer mitochondrial membrane 22 [Source HGNC Symbol Acc HGNC 18002]	OXPHOSmitoExpression
VDAC1	voltage dependent anion channel 1 [Source HGNC Symbol Acc HGNC 12669]	OXPHOSmitoExpression
ACADVL	acyl-CoA dehydrogenase very long chain [Source HGNC Symbol Acc HGNC 92]	SteroidMetabolism
NPC1	NPC intracellular cholesterol transporter 1 [Source HGNC Symbol Acc HGNC 7897]	SteroidMetabolism
